# Supplementary material for: Subfamily logos: visualization of sequence deviations at alignment positions with high information content
Source: BMC Bioinformatics. 2006 Jun 21;7:313. doi: 10.1186/1471-2105-7-313 (PMC1513608; doi:10.1186/1471-2105-7-313)
Supplement: Additional file 1 — TEXshade source code. This is the TEXshade macro package containing the sequence logo algorithm and documentation as a LATEX docstrip archive [file 1471-2105-7-313-S1.dtx]

%    \iffalse
%
% texshade.dtx
% Docstrip archive,  to extract documentation  run twice through 
% LaTeX.
% To  successfully  extract the documentation it is necessary to
% first run the file `texshade.ins' through LaTeX. This produces 
% the needed style  file  `texshade.sty'  and the parameter file
% `texshade.def' as well as several example files.  See the file
% `texshade.txt' for further information!
% 
%
% Copyright (C) 1999-2006 Eric Beitz
% See the file texshade.txt
% 
%    \fi
%
%    \changes{1.0}{1999-5-12}{First release}
%    \changes{1.1}{1999-5-26}{%
%      Corrections:  `emphregion'  is not extending to the next
%                                  alignment any more;
%                    `namecolor' & `numbercolor' are now correctly
%                                                reordered;
%                    sequence gaps at the beginning or the end are
%                    now treated correctly, i.e. no symbols are shown.
%      Introduction: `seqlength'
%                    `gapcolors'
%                    `rulersteps'
%                    `hideresidues'
%                    `showresidues'
%                    `fingerprint'.}
%    \changes{1.2}{1999-6-12}{%
%      Corrections:  functional shading error in funcgroup no. 8.
%      Introduction: `includeDSSP'
%                    `includeSTRIDE'
%                    `includePHDsec'
%                    `includePHDtopo'
%                    `appearance'
%                    `numcount'
%                    `alphacount'
%                    `Alphacount'
%                    `showonDSSP'
%                    `hideonDSSP'
%                    `showonSTRIDE'
%                    `hideonSTRIDE'
%                    `showonPHDsec'
%                    `hideonPHDsec'
%                    `showonPHDtopo'
%                    `hideonPHDtopo'.}
%    \changes{1.2a}{1999-6-24}{%
%      Corrections:  `namecolor' & `numbercolor' are now really
%                                                correctly reordered;
%                    in sequence names ( and ) are now allowed;
%                    option `case' in `funcshadingstyle' works now.}
%    \changes{1.3}{2000-3-3}{%
%      Corrections:  features in the ttop row do not produce line
%                                                scrambling any more;
%                    `language' replaced by `germanlanguage'
%                                       and `englishlanguage' due to
%                                       incompatibilities with babel;
%                    incompatibility with amsmath's text command fixed.
%      Introduction: new feature option `translate'
%                    `codon'
%                    `geneticcode'
%                    `backtranslabel'
%                    `backtranstext'
%                    `romancount'
%                    `Romancount'
%                    TeXtopo compatibility.}
%    \changes{1.3a}{2000-7-28}{%
%      Introduction: `showleadinggaps'
%                    `hideleadinggaps' to hide or show gap symbols 
%                                      before the actual seq start.}
%    \changes{1.3b}{2000-7-30}{%
%      Corrections:  `showleadinggaps'
%                    `hideleadinggaps' were extended to `ending' gaps;
%                    sequence names input routine now accepts special 
%                    characters.}
%                    
%    \changes{1.4}{2000-9-12}{%
%      Introduction: `movelegend'  allows one to move the legend;
%                    series of sequence numbers, e.g. in `orderseqs',
%                    can now be written with a dash, e.g. {1-3,6-4,7} instead
%                    of {1,2,3,6,5,4,7}.}
%
%    \changes{1.4a}{2000-10-3}{Documentation and FAQ additions}
%    
%    \changes{1.5}{2001-02-22}{%
%      Corrections:  `X's in the alignment lead to a run-time error;
%      Introduction: `ttopspace'
%                    `topspace'
%                    `bottomspace'
%                    `bbottomspace' for controlling vertical space 
%                                   between feature lines.
%                    `showcaption'  for adding a caption to the alignment.
%                    the sequence lengths are now stored in the .aux 
%                    in order to have correct gap breaks after the seqs.}
%                    
%    \changes{1.5a}{2001-03-08}{%
%      Corrections:  Eckhart Guth\"orlein noticed a sorting problem 
%                    when in addition some sequences where `killed' and
%                    the consensus was set to a particular sequence.
%                    This update fixes this problem.}
%                    
%    \changes{1.6}{2002-03-26}{%
%      Corrections:  There is no restriction to `dvips' anymore. One
%                    can add an option to the \usepackage{texshade}
%                    call which is passed to color.sty, e.g. `dvipdf';
%                    `noblockskip' led to over-printing of lines;
%                    `namecolor' and `numbercolor' did not support 
%                    sequence lists - fixed (thanks to Denys Bashtovyy).
%      Introduction: The FASTA file format is now supported;
%                    references to sequences can be made by name in
%                    addition to number;
%                    sequences can be refered to by their name in 
%                    addition to their number in the input file
%                    (suggested by Christoph Gille);
%                    `flexblockspace'   optimizes the space between 
%                                       sequence blocks to be minimal (is
%                                       default as before);
%                    `fixblockspace'    leads to an equal separation of
%                                       sequence blocks independent of
%                                       feature lines;
%                    `firstcolumnDSSP'  lets you choose the first numbering
%                                       column in DSSP input files and
%                    `secondcolumnDSSP' the second column.}
%                    
%    \changes{1.7}{2004-01-05}{%
%      Corrections:  Several bugs were fixed.
%                    In gaps the wrong character was plotted in `donotshade'
%                    mode. Gaps were colored incorrectly when a single 
%                    sequence was set as consensus. (thanks to Jeferson J. 
%                    Arenzon). Another `donotshade' problem was solved 
%                    which led to a halt of the LaTeX run (thanks go to
%                    Naomi Siew). The gap and match labels in diverse
%                    mode were switched (`-' in gaps; `.' at matching
%                    positions) in order to follow convention.
%      Introduction: Spanish labels (contributed by Mikel Egana Aranguren);
%                    New feature label `helix'.}
%   
%    \changes{1.8}{2004-08-26}{%
%      Corrections:  Minor bugs were fixed.
%      Introduction: Definition of "light" versions of all colors;
%                    Definition of three color ramps: 
%                        Red-Blue, Green-Red and Cold-Hot;
%                    New feature labels `bar' and `color'.}
%   
%    \changes{1.9}{2005-02-08}{%
%      Corrections:  Fixed TeXtopo incompatibility introduced with v1.8.
%                    (Thanks to Meike Schmedt)
%      Introduction: Implementation of HMMTOP topology prediction.                   
%                    `includeHMMTOP'
%                    `showonHMMTOP'
%                    `hideonHMMTOP'
%                    new `appearance' option {HMMTOP} with {internal}
%                                                          {external}
%                                                          {TM};
%                    new arrow look with scalable line thickness;
%                    new arrow option `ball';
%                    `frameblock'   colored frame around sequence block;
%                    `shortcaption' allows one to define short caption
%                                   versions for the List of Figures.}
%
%    \changes{1.10}{2005-03-29}{%
%      Corrections:  Sped up drawing of color scales and bar graphs by
%                    by more than 10fold!
%                    (Thanks, Christoph Gille, for asking for it)
%      Introduction: Definition of even lighter versions of all colors;
%                    implementation of a new labeling mode 'tint':                   
%                    `tintregion'
%                    `tintblock'
%                    `tintdefault';
%                    new `feature' option {restriction} for putting a
%                    triangle label pointing between two residues;
%                    data files for color scales and bar graphs can
%                    now contain 'NaN' (not a number) values
%                    (Also requested by Christoph Gille.)}
%
%    \changes{1.11}{2005-04-13}{%
%      Corrections:  Frames were drawn with the wrong height when
%                    separation lines were used. Fixed.
%                    Spacing between bar graph feature line and 
%                    sequence block was wrong after `bargraphstretch'.
%      Introduction: Additional optional parameter for feature rule
%                    thickness;                   
%                    additional optional parameters for feature box
%                    frame color and frame thickness;
%                    definition of three more color scales:
%                    {RedBlue}, {RedGreen}, and {HotCold};
%                    plotting of amino acid features as bar graphs
%                    or color scales:
%                    `hydrophobicity'
%                    `molweight'
%                    `charge';
%                    plotting of protein sequence conservation as
%                    bar graph or color scale:
%                    `conservation';
%                    separate command for stretching color scales:
%                    `colorscalestretch';
%                    color scales on consensus sequence according
%                    to sequence conservation.
%                    }
%
%    \changes{1.12}{2005-09-20}{%
%      Corrections:  Combination of 'setends' with regional labeling
%                    using 'shaderegion', 'frameblock', 'emphregion'
%                    or 'tintregion' produced incorrect output
%                    (thanks to Chris Page). Fixed.
%      Introduction: Optional colors for `showconsensus' foreground
%                    and background.
%                    }
%
%    \changes{1.13}{2006-02-23}{%
%      Corrections:  Helix symbols in feature lines were not drawn
%                    correctly if the standard Computer Modern Font
%                    was changed to another one, e.g. Palatino (thanks
%                    to Markus Heller). Fixed.
%                    Unintended gaps occurred due to numbers at the
%                    end of lines in Clustal W alignment files. Fixed.
%                    Frames were too tall when sequences were hidden
%                    or killed. Fixed.
%                    The limitations in the number of sequences per
%                    alignment have finally been overcome by a more
%                    restrictive use of counter variables.
%      Introduction: The numbering can now be displayed on both sides
%                    of the alignment with the optional parameter
%                    {leftright};
%                    TeXshade tries to guess the sequence type (protein 
%                    or nucleotide) if not defined by the user;
%                    Implementation of sequence logos:
%                    `showsequencelogo', `hidesequencelogo', 
%                    `namesequencelogo', `logostretch',
%                    `logocolor', `clearlogocolors',
%                    `showlogoscale', `hidelogoscale'
%                    `dofrequencycorrection', `undofrequencycorrection';
%                    The ruler numbering can now be rotated with
%                    `rotateruler' and back with `unrotateruler',
%                    this way every position can be numbered which is
%                    often wanted when e.g. sequence logos are plotted;
%                    the font family (sf, rm, tt) can be set for the
%                    ruler, e.g. `rulertt' or `setfamily{ruler}{tt}';
%                    `hideseqs' and `showseqs' in order to hide/show
%                    all sequences, esp. useful with sequence logos;
%                    `allowzero' and `disallowzero' - use (or do not 
%                    use) the number `0' in the sequence numbering as
%                    sometimes wanted in sequence logos;
%                    Implementation of a new way to visualize residues  
%                    which are characteristic for protein subfamilies, 
%                    i.e. subfamily logos:
%                    `showsubfamilylogo', `hidesubfamilylogo', 
%                    `namesubfamilylogo', 
%                    `setsubfamily', 
%                    `shownegatives', `hidenegatives'.
%                    }
%
%    \changes{1.14}{2006-05-11}{%
%      Introduction: `showrelevance', `hiderelevance',
%                    `relevance': commands to set a bit-value above
%                    which subfamily deviations are considered relevant
%                    and to label such positions in the subfamily logo.
%                    }
%
%
% \CharacterTable
%  {Upper-case    \A\B\C\D\E\F\G\H\I\J\K\L\M\N\O\P\Q\R\S\T\U\V\W\X\Y\Z
%   Lower-case    \a\b\c\d\e\f\g\h\i\j\k\l\m\n\o\p\q\r\s\t\u\v\w\x\y\z
%   Digits        \0\1\2\3\4\5\6\7\8\9
%   Exclamation   \!     Double quote  \"     Hash (number) \#
%   Dollar        \$     Percent       \%     Ampersand     \&
%   Acute accent  \'     Left paren    \(     Right paren   \)
%   Asterisk      \*     Plus          \+     Comma         \,
%   Minus         \-     Point         \.     Solidus       \/
%   Colon         \:     Semicolon     \;     Less than     \<
%   Equals        \=     Greater than  \>     Question mark \?
%   Commercial at \@     Left bracket  \[     Backslash     \\
%   Right bracket \]     Circumflex    \^     Underscore    \_
%   Grave accent  \`     Left brace    \{     Vertical bar  \|
%   Right brace   \}     Tilde         \~}
%   
%
%    \newsavebox{\mybox}
%    \newenvironment{fmpage}[1][0.975\textwidth]{%
%       \begin{lrbox}{\mybox}\begin{minipage}{#1}}
%      {\end{minipage}\end{lrbox}\fbox{\usebox{\mybox}}}
%        
%    \parindent0mm
%            
%     
%    \title{The \TeXshade{} package\footnote{Please cite: Eric Beitz (2000), 
%           \TeX{}shade: 
%           shading and labeling multiple sequence alignments using \LaTeXe. 
%           \textit{Bioinformatics}: \textbf{16}, 135--139.}\\[2mm] \large
%           Typesetting \\ nucleotide and peptide alignments}
%    \author{Eric Beitz\footnote{University of T\"ubingen, 
%            Pharmaceutical Chemistry, Morgenstelle 8, 
%            D-72076 T\"ubingen, Germany; 
%            send electronic mail to \texttt{eric.beitz@uni-tuebingen.de};
%            for further information, updates and on-line documentation 
%            see my homepage at
%            \texttt{http://homepages.uni-tuebingen.de/beitz/}}}
%    \date{v1.14; 2006/05/11\\}
%    \maketitle
%    \begin{abstract}
%      Setting alignments of nucleotides and peptides for publication 
%      or presentation purposes is usually a time consuming two-step process. 
%      First, a scientific software is used for the calculation of the
%      alignment. This
%      is done in a few minutes. Then, in order to highlight special sequence
%      relationships and to label positions and regions of interest a 
%      second software with high quality output capability is needed.
%      Manipulating sequence alignments with standard word processing
%      or graphics programs takes its time---often several hours---and 
%      simple layout changes such as
%      re-breaking lines, say from 50 to 40 residues per line, 
%      elongate the working time considerably.
%      
%      \TeXshade{} is an alignment shading software  
%      written in \TeX/\LaTeX{} which can process
%      multiple sequence alignments in the MSF, ALN 
%      and FASTA file format.
%      It provides in addition to common shading algorithms special
%      shading modes featuring functional aspects, e.\,g.\ charge or
%      hydropathy, and a plenitude of commands for handling
%      shading colors, text styles, labels, legends and even allows 
%      the user to define completely new shading modes. \TeXshade{} 
%      combines highest flexibility and the habitual \TeX{} output 
%      quality---with reasonable time expenditure.
%      
%    \end{abstract}
%        
%    \thispagestyle{empty}
%    
%    \tableofcontents
%    \newpage
%    
%    \section{Package Overview}
%    
%    \label{over}
%   
%    After |texshade.ins| is run through \TeX{} the following files
%    should appear in the directory:
%    
%    \begin{tabbing}
%    \quad|texshade.sty|\quad\= the style file with all \TeXshade{} 
%                                      commands\\
%    \quad|texshade.def|\>      an example parameter file with the 
%                                      standard \\
%                              \>      parameter settings\\
%    \quad|AQPDNA.MSF|  \>      an example nucleotide alignment
%                                      (MSF-format)\\
%    \quad|AQPpro.MSF|  \>      an example protein alignment
%                                      (MSF-format)\\
%    \quad|AQP2spec.ALN|\>      a further protein alignment
%                                      (minimal ALN-file)\\
%    \quad|AQP1.phd|\>          secondary structure information
%                                      (PHD-format)\\
%    \quad|AQP1.top|\>          topology data extracted 
%                                      from |AQP1.phd|\\
%    \quad|AQP1_HMM.sgl|\>      topology information (single line,
%                                      HMMTOP-format)\\
%    \quad|AQP1_HMM.ext|\>      topology information (extended,
%                                      HMMTOP-format)\\
%    \quad|standard.cod|\>      standard genetic code definitions\\
%    \quad|ciliate.cod|\>       ciliate macronuclear genetic code\\
%    \end{tabbing}
%    The alignment file examples as well as the topology data file are 
%    needed for \TeX{}ing this documentation
%    and can serve as illustrations for the MSF and ALN 
%    file format.
%    
%    The following subsections give an overview on the capabilities of
%    the \TeXshade{} package. All commands are described in detail 
%    later on.
%    
%    
%    \subsection{Version History}
%
%    \textbf{v1.14 2006/05/11}
%    \medskip
%    
%    \emph{Introduction:} In order to better recognize relevant positions
%    in a subfamily logo, a bit-value can now be set by |\relevance|
%    above which a deviation is considered relevant. Such positions
%    can be labeled with a symbol by |\showrelevance| and hidden
%    by |\hiderelevance|.
%    \bigskip
%
%
%    \textbf{v1.13 2006/02/23}
%    \medskip
%    
%    \emph{Corrections:} Helix symbols in feature lines were not drawn
%    correctly if the standard Computer Modern Font was changed to 
%    another one, e.g. Palatino.\footnote{Thanks to Markus Heller} 
%    Fixed. Unintended gaps occurred due to numbers at the
%    end of lines in Clustal W alignment files. Fixed. The limitations
%    in the number of sequences per alignment have finally been overcome
%    by a more restrictive use of counter variables.
%
%    \emph{Introductions:} (a) The numbering can now be displayed---in 
%    addition to left or right---on both sides of the alignment with 
%    the optional parameter |{leftright}| in the |\shownumbering| 
%    command (p.\pageref{Lshownumbering}). (b) TeXshade tries to guess 
%    the sequence type, i.\,e.\ protein or nucleotide, if not defined 
%    by the user. (c) Plotting of sequence logos has been implemented
%    (p.\pageref{Lshowsequencelogo}).
%    Logos can be shown in addition to or together with the consensus,
%    or alone without any alignment sequences. (d) The ruler numbering
%    can be rotated in order to make labeling of every position possible.
%    (e) A new way to visualize subfamily characteristics has been
%    implemented, i.e. subfamily logos (p.\pageref{Lshowsubfamilylogo}).
%    \bigskip
%
%    \textbf{v1.12 2005/09/20}
%    \medskip
%    
%    \emph{Corrections:} When regional labeling with |\shaderegion|,
%    |\emphregion|, |\tintregion|, or |\frameblock| was combined with
%    |\setends| incorrect output was produced lacking the
%    labeling.\footnote{Discovered by Chris Page.} Other minor fixes.
%
%    \emph{Introductions:} An additional optional parameter for setting 
%    consensus colors was implemented in the |\showconsensus| command
%    (p.\pageref{Lshowconsensus}). This even allows one to use color 
%    scales illustrating sequence conservation in the consensus line.
%    \bigskip
%
%    \textbf{v1.11 2005/04/13}
%    \medskip
%    
%    \emph{Corrections:} Bounding boxes with |\frameblock| had a wrong
%    height when |\separationline|s were used. Other minor fixes.
%
%    \emph{Introductions:} (a) An additional parameter for setting 
%    individual bar and arrow thicknesses in feature lines has been 
%    introduced. (b) Additional parameters for setting the frame color
%    and thickness of boxes in feature lines have been implemented. (c)
%    Three more color scales have been defined: |RedBlue|, |RedGreen|,
%    and |HotCold|. (d) Plotting of amino acid features (|hydrophobicity|,
%    |molweight|, |charge|) as bar graphs or color scales. (e) Plotting
%    of protein sequence |conservation| as bar graph or color
%    scale\footnote{Ahmad Mirza asked for (e) and (f), great suggestion!}.
%    (f) Color scales can be used for shading the consensus sequence
%    according to protein sequence conservation.
%    (g) Separate command for stretching color scales |\colorscalestretch|.
%    \bigskip
%    
%    \textbf{v1.10 2005/03/29}
%    \medskip
%    
%    \emph{Corrections:} Plotting of color scales and bar graphs has
%    been sped up by more than a factor of 10.\footnote{This and (d)
%    I owe again to Christoph Gille.}
%
%    \emph{Introductions:} (a) More colors have been introduced, i.e. 
%    even lighter versions of the existing PostScript colors 
%    `LightLight' plus color name and `LightLightLight' plus color 
%    name. (b) Sequence stretches and blocks can be tinted for
%    labeling purposes |\tintreqion|, |\tintblock| and |\tintdefault|. 
%    (c) A new feature label style |{restriction}| has been introduced. 
%    (d) Java-typical `NaN' values are now allowed in data files for
%    bar graphs and color scales.
%    \bigskip
%    
%    \textbf{v1.9 2005/02/08}
%    \medskip
%    
%    \emph{Corrections:} \TeXshade{} version 1.8 introduced an
%    incompatibility with \TeXtopo{}. This problem was identified
%    by Meike Schmedt and has been fixed.
%
%    \emph{Introductions:} (a) A short version of the figure caption
%    can now be defined for display in the list of figures\footnote{%
%    Meike, here you go \dots} |\shortcaption{|\meta{text}|}|. (b) A
%    colored frame can be drawn around a sequence block for labeling
%    purposes with the command |\frameblock|.\footnote{Alan Robinson, 
%    this is for you.} (c) A new look for feature arrows has been 
%    implemented with scalable line thickness and a new end style
%    `ball'. (d) HMMTOP topology predictions can
%    now be included for plotting feature lines with information on
%    the location of the transmembrane domains.\footnote{Implemented 
%    after a request by Steffen Moeller.} 
%    \bigskip
%
%    \textbf{v1.8 2004/08/26}
%    \medskip
%    
%    \emph{Corrections:} Only minor bugs were fixed.
%
%    \emph{Introductions:} (a) More colors have been designed, i.e. 
%    `light' versions of the existing PostScript colors. (b) 
%    Three color ramps in 5\% steps have been introduced: 
%    i) Blue-Red, ii) Green-Red and iii) Cold-Hot.
%    (c) Two new feature label styles |bar| and |color| have been 
%    introduced which allow one to display number
%    values as bar graphs or color scales along the
%    alignment\footnote{Inspired by Christoph Gille's {\tt STRAP}}. 
%    \bigskip
%
%    \textbf{v1.7 2004/01/05}
%    \medskip
%    
%    \emph{Corrections:} Several bugs were fixed.
%    In gaps the wrong character was plotted in `donotshade'
%    mode. Gaps were colored incorrectly when a single 
%    sequence was set as consensus. Another `donotshade' problem was 
%    solved which led to a halt of the LaTeX 
%    run\footnote{Thanks to Jeferson J.\ Arenzon and Naomi Siew}. 
%    Due to several requests, the gap and match labels in |diverse|
%    mode were switched (`|-|' in gaps; `|.|' at matching
%    positions) in order to follow convention.
%
%    \emph{Introduction:} \TeXshade{} speaks spanish (|\spanishlanguage|).
%    Necessary translations were contributed by Mikel Ega\~na Aranguren.
%    A new feature label style |helix| has been introduced.
%    \bigskip
%
%    \textbf{v1.6 2002/03/26}
%    \medskip
%    
%    \emph{Corrections:} The unnecessary restriction to the DVIPS
%    driver for |color.sty| has been removed\footnote{As suggested by
%    Eckhart Guth\"ohrlein.}. Any color.sty compatible
%    driver option can be given with the |\usepackage{texshade}| call
%    and is then passed to the |color| package. The `|\namecolor|' and 
%    `|\numbercolor|' commands do now support sequence 
%    lists.\footnote{Thanks to Denys Bashtovyy.}
%        
%    \emph{Introductions:} (a) The FASTA file format is supported by
%    \TeXshade{} as alignment inputs. (b) Two commands set the space
%    between sequence blocks either to be flexible (as so far) 
%    `|\flexblockspace|' or the be fixed `|\fixblockspace|'. (c) One 
%    can now refer to sequences by their name in addition to the number
%    in the input file. (d) Using
%    `|\firstcolumnDSSP|' and `|\secondcolumnDSSP|' one can choose 
%    which of the first to columns should refer to the sequence numbering 
%    (the second column remains default setting)\footnote{c and d were
%    suggested by Christoph Gille.}.
%    \bigskip
%    
%    \textbf{v1.5a 2001/03/08}
%    \medskip
%    
%    \emph{Corrections:} `X's in the alignment file caused a run-time
%    error. Fixed.
%        
%    \emph{Introductions:} (a) The vertical space between feature
%    lines can be controlled by four new commands: |\ttopspace|,
%    |\topspace|, |\bottomspace| and 
%    |\bbottomspace|\footnote{Suggested by Ulrike Folkers.}. (b) It is 
%    now easily possible to add a caption to the alignment with 
%    the |\showcaption| command. (c) \TeXshade{} stores the 
%    sequence lengths in the |.aux| file in order to have correct
%    breaks of the gaps after the sequences.
%    \bigskip
%
%    \textbf{v1.4\&4a 2000/9/12 \& 2000/10/3}
%    \medskip
%    
%    \emph{Introductions:} (a) The alignment legend can now be moved 
%    by the command `|\movelegend|'. (b) In commands with parameters 
%    that contain series of sequence numbers, e.\,g. |\orderseqs|, a
%    dash can be used, e.\,g. |{1-3,6-4,7}| instead of 
%    |{1,2,3,6,5,4,7}|.
%    \bigskip
%    
%    \textbf{v1.3a\&b 2000/7/28 \& 2000/7/30}
%    \medskip
%    
%    \emph{Introductions:} (a) It is now possible to force \TeXshade{} to 
%    display gap symbols before and after the actual sequence 
%    by the commands `|\showleadinggaps|' and `|\hideleadinggaps|'
%    (\ref{Lshowleadinggaps}).
%    (b) The sequence names input routine is now more tolerant concerning
%    special characters.
%    \bigskip
%    
%    \textbf{v1.3 2000/3/3}
%    \medskip
%    
%    \emph{Corrections:} Line scrambling occured when features where
%    set in the |ttop| row without a feature in the |top| row. Fixed.
%    The incompatible command `|\language|' with the |babel| package has been
%    replaced by `|\germanlanguage|' and `|\englishlanguage|'\footnote%
%    {Thanks to Eckhart Guth\"ohrlein.}.
%    
%    \emph{Introductions:} (a) Now, translations of sequence stretches
%    are possible. Either nucleotide or amino acid sources can be 
%    translated. This is done by the new |{translate}| option for the 
%    feature command. (b) The codons are defined by the new command
%    `|\codon|'. Complete codon sets can be loaded by `|\geneticcode|'.
%    (c) Further, the size and style of the nucleotide triplets of
%    backtranslations can be set by `|\backtranslabel|' and 
%    `|\backtranstext|'. (d) Two more feature counter styles were introduced:
%    `|\Romancount|' and `|\romancount|'. (e) \TeXshade{} is now 
%    compatible with \TeXtopo, a new \TeX{} software
%    for drawing and shading topology plots of membrane proteins.
%    \bigskip
%    
%    \textbf{v1.2a 1999/6/24 (not released)}
%    \medskip
%    
%    \emph{Minor corrections:} `|\namecolor|' and `|\numbercolor|' are 
%    now really correctly reordered. Brackets ( and ) are now allowed
%    in sequence names. The option |{case}| in `|\funcshadingstyle|' 
%    works now.
%    \bigskip
%    
%    \textbf{v1.2 1999/6/12}
%    \medskip
%    
%    \emph{Corrections:} (a) Functional group definitions of more than
%    seven groups produced an error when displaying group number
%    eight. These residues where skipped in the alignment. Fixed.
%    
%    \emph{Introductions:} (a) Protein secondary structure files in the DSSP,
%    STRIDE and PHD format can be included and displayed auto\-matically
%    within the alignment by `|\includeDSSP|' (and similar commands for 
%    STRIDE, PHDsec and PHDtopo, \ref{structure}).
%    (b) Which types of secondary structures are to be included or
%    skipped in the alignment is chosen by `|\showonDSSP|' and 
%    `|\hideonDSSP|' (and respective commands for STRIDE, PHDsec and PHDtopo).
%    (c) The appearance of the labels is defined by `|\appearance|'.
%    (d) Internal counters for repeatedly occuring structure types
%    can be activated by `|\numcount|', `|\alphacount|' and
%    `|\Alphacount|'. All commands are described in \ref{structure}.
%    \bigskip
%        
%    \textbf{v1.1 1999/5/26}
%    \medskip
%    
%    \emph{Corrections:} (a) The activation of `|emphregion|' lead to 
%    an em\-pha\-sized following alignment. This has been 
%    corrected. (b) `|\namecolor|' and `|\numbercolor|' were not 
%    reordered with the command `|orderseqs|'. Fixed. (c) Sequence 
%    gaps at the beginning or the end of a sequence, i.\,e. before
%    the first and after the last residue where labeled with the
%    gap symbol. Now these positions are left blank.
%    
%    \emph{Introductions:} (a) In order to treat the preceeding and 
%    sequence following gaps correctly, \TeXshade{} needs to know the
%    length of the sequences. Therefore, the command `|\seqlength|' was
%    introduced (\ref{seqlines}). (b) With `|\gapcolors|' (also 
%    \ref{seqlines}) the
%    color selection for gap symbols is independent from non conserved
%    residues. (c) The divisions of the ruler where so far fixed to
%    10. Now, this value is changeable by `|\rulersteps|' (again 
%    \ref{seqlines}). (d) `|\hideresidues|' and `|\showresidues|' turn
%    off or on the residue names, i.\,e. one can choose between a
%    display of shaded boxes only or with letters in the boxes 
%    (\ref{kill}). (e) The changes (c) through (d) were necessary 
%    for the introduction of `|\fingerprint|'. This command allows one to
%    display the complete sequence in one line for an easy survey of
%    the alignment (\ref{fingerprint}).
%    \bigskip
%    
%    \textbf{v1.0 1999/5/12}
%    \medskip
%    
%    First release.
%    \bigskip
%    
%    
%    \subsection{\LaTeX{} basics}
%    
%    \subsubsection{Typesetting documents using \LaTeX}
%    
%    In order to use any of the macros provided by the 
%    \BioTeX-project 
%    (\TeXshade/\TeXtopo) efficiently a basic understanding of the \TeX{} 
%    typesetting system and its usage is required. Several books are
%    available on this topic, but a rather quick and easy introduction
%    is the \emph{Not so short introduction to \LaTeX}. This document
%    is available from all Comprehensive \TeX{} Archive Network 
%    (CTAN) servers,
%    e.\,g. from |ftp://ftp.dante.de/pub/tex/documentation/lshort/|,
%    in many different languages and formats besides \LaTeX{}, such 
%    as \textsc{PostScript} and on-line viewable PDF.
%    I also put a link from the \BioTeX{} (\TeXshade/\TeXtopo) homepage 
%    to the document collection
%    (|http://homepages.uni-tuebingen.de/beitz/biotex.html|).
%    
%    
%    \subsubsection{Memory shortness when using \TeX{}shade}
%    
%    If you are using \TeXshade{} to align several large sequences (about 1000
%    residues/sequence), LaTeX will probably stop compiling and quit with one
%    of the following messages: 
%    
%    |!\ TeX capacity exceeded, sorry [main memory size=384000]| 
%    
%    or 
%    
%    |!\ TeX capacity exceeded, sorry [stack size=300]|.
%    
%    \TeX{} allocates space for different kinds of internal variables. 
%    Setting alignments needs lots of memory,
%    usually more than for typesetting plain text.
%    Thus, the parameter settings of a standard \TeX{} installation might not
%    be sufficient for certain projects. This manifests
%    in \TeX{} error messages about insufficient memory  
%    and the setting process is interrupted. There is no reason to be 
%    concerned. The parameters can be set by hand. Unfortunately, 
%    each \TeX{} system hides its default parameter file in a different
%    place in the system. 
%    
%    In the following, an excerpt from the FAQ-list to \TeXshade{} is added. 
%    This explains how 
%    to increase the settings in Oz\TeX{} for the Macintosh, Mik\TeX{} 
%    for Windows and te\TeX{} for *NIX \TeX{} distributions. Please contribute 
%    to this list!
%    
%    \begin{enumerate}
%    
%    \item
%    
%    \textbf{Oz\TeX{} 4.0 for the Macintosh:}
%    
%    Find the file `OzTeX:TeX:Configs:Default'. This file contains
%    all memory settings. Look for the section 
%    `\% TeX parameters' and increase the values that \TeX{} complains
%    about during the run. You will have to restart Oz\TeX{} before the
%    changes are active.
%    
%    For older versions of Oz\TeX{} the configuration file has the 
%    same name but the path is somewhat different.
%    
%    
%    \item
%    
%    \textbf{te\TeX{} for *NIX:} (contributed by Joerg Daehn)
%    
%    Find the file: `/usr/share/texmf/web2c/texmf.cnf' or use 
%    
%    |locate texmf.cnf| at the command prompt to find it.
%
%    Login as super user. Backup `texmf.cnf' in case you destroy something and
%    then open the `texmf.cnf' file in your favorite text editor and use its
%    search function to locate |main_memory|. This variable is set to 384000.
%    Change this to some higher value, i.e. 4000000 (works fine for me!). The
%    total amount of memory should not exceed 8000000, so check the other
%    values in that section. 
%
%    Next, you want to change the stack size. Search for |stack_size|. This
%    will be set to 300. I changed it to 4000 and it works fine.
%
%    There might be complains by \TeX{} about further specific parameters such
%    as |stack_size|. You find all those in the same file.
%
%    After this you have to run `texconfig init'.
%
%    Logout as root.
%
%    After this all should be set for large alignments. Happy \TeX{}ing!
%
%    The information on how to achieve this was derived from a mail in the
%    te\TeX{} mail archive. The original question was posted by Pascal Francq and
%    answered by Rolf Nieprasch.
%
%    
%    \item
%    
%    \textbf{MiK\TeX{} for Windows:}
%    
%    The MiK\TeX{} documentation describes very detailed how the memory
%    settings can be changed. In brief, you must locate the 
%    configuration file `miktex/config/miktex.ini'. In the [MiKTeX] 
%    section of this file you find all the parameters you need, e.\,g.\ 
%    |mem_min|, |mem_max|, |buf_size|, |stack_size| etc.
%    
%    It appears, that the standard settings of MiK\TeX{} are bigger 
%    than that of other \TeX{} installations, so it may not always be necessary 
%    to increase the values.
%    
%    
%    \end{enumerate}
%    
%    
%
%    \subsection{System requirements} \label{require}
%    
%    \TeXshade{} requires \LaTeXe{} with |color.sty| and |graphics.sty|
%    for shading. For arrows in the feature line (p.\pageref{Lfeature})  
%    the AMS Math style is needed, 
%    and logos (p.\pageref{Lshowsequencelogo}) will only be set  
%    correctly with the |pstricks.sty| present on your system.
%    David Carlisle's |color.sty| is part of the Standard \LaTeX{}
%    `Graphics Bundle' [1]. This and the other packages can be downloaded 
%    from any \TeX{} archive, e.g.\ |ftp.dante.de|; usually they are 
%    included in a comprehensive \TeX{} installation. 
%
%    The |color| style allows one to use several |[|\meta{options}|]|, e.\,g.
%    |dvips|, |pdftex| or |dviwin|. These provide the commands which
%    different devices/programs need to display colored output. It is 
%    advisable to make yourself familiar with the |color.sty| manual. 
%    You should define a default driver in the file |color.cfg|.
%    Since there is no direct call of |color.sty| by the user, the 
%    option can be stated when \TeXshade{} is loaded, see next 
%    subsection. If no option is stated the |DVIPS| driver will be 
%    loaded. Pstricks will only work properly with |DVIPS|, |pdftex|
%    does not support the required character stretching.
%     
%    With the |[dvips]| option the output DVI-file 
%    can be converted to \textsc{PostScript} using the |DVIPS| program
%    and can later be viewed or printed with the public domain 
%    {\sc GhostView} program which is
%    available for almost all computer platforms. Further, more and more
%    standard \TeX{} viewers are to a certain extent \textsc{PostScript} 
%    compatible. 
%    \bigskip
%    
%    \subsection{The \texttt{texshade} environment}
%    
%    \label{tsenvironment}
%    
%    The commands provided by the \TeXshade{} package are enabled by
%    the following command in the document header section:
%    \medskip
%    
%    \quad |\usepackage[|\meta{option}|]{texshade}|
%    
%    \medskip
%    Make sure that the file `|texshade.sty|' is present in a directory
%    searched by \TeX{} (see the installation notes in the file
%    `|texshade.txt|').
%    
%    The \meta{option} given here is passed to |color.sty| which 
%    handles the color commands for a particular output device, see 
%    previous subsection and the |color.sty| manual.
%    
%    The \TeXshade{} package provides only one single new environment:
%    |texshade|. This environment has one mandatory and
%    one optional argument, both of them designating file names which
%    must be present in a directory searched by \TeX. The
%    required file \meta{alignmentfile} contains the aligned nucleotide 
%    or peptide sequences
%    (see section~\ref{alignfilestruc}). This file is needed, because 
%    \TeXshade{} does no alignment by 
%    itself, it has to take a preprocessed alignment as input.
%    The optional file is a parameter file (section~\ref{paramfilestruc})
%    with definitions for the
%    customized calculation of the consensus, special sequence features
%    or labels etc. In this parameter file all \TeXshade{} commands 
%    which are allowed in the |texshade| environment can be used and are 
%    fully functional.
%    Within the environment further \TeXshade{} commands can be given
%    to replace or complete settings from the parameter file.
%    
%    Thus, setting an alignment with \TeXshade{} is as simple as
%    this:
%    
%    \begin{quote}
%    |\begin{texshade}[|\meta{parameterfile}|]|
%         |{|\meta{alignmentfile}|}|
%         
%    \quad\emph{further \emph{\TeXshade} commands, if needed}
%    
%    |\end{texshade}|
%    \end{quote}
%    
%    \subsection{Shading modes predefined in this package}
%    
%    \subsubsection{Identity mode}
%    
%    \label{ident}
%     
%    This basic type of shading is provided by almost any alignment
%    program. All identical residues at a position are shaded if the
%    number of matching residues is higher than a given threshold
%    percentage.\medskip
%    
%    \begin{texshade}{AQPpro.MSF}
%       \setends{1}{80..112}
%       \hideconsensus
%    \end{texshade}
%
%    Code:\medskip
%
%    \vbox{%
%    \begin{verbatim}    
%    \begin{texshade}{AQPpro.MSF}
%       \setends{1}{80..112}
%       \hideconsensus
%    \end{texshade}
%    \end{verbatim}  
%    }  
%    
%    If you like, positions where all residues are identical can be 
%    shaded in a special color and the consensus can be shown with
%    or without shading according to the degree of conservation:
%    \medskip\label{shadecons}
%    
%    \begin{texshade}{AQPpro.MSF}
%       \allmatchspecial
%       \setends{1}{80..112}
%       \showconsensus[ColdHot]{bottom}
%       \defconsensus{.}{lower}{upper}
%    \end{texshade}
%    
%    Code:\medskip
%
%    \vbox{%
%    \begin{verbatim}    
%    \begin{texshade}{AQPpro.MSF}
%       \allmatchspecial
%       \setends{1}{80..112}
%       \showconsensus[ColdHot]{bottom}
%       \defconsensus{.}{lower}{upper}
%    \end{texshade}
%    \end{verbatim}}
%    
%    \subsubsection{Similarity mode}
%    
%    \label{similar}
%    
%    In many cases it is expedient---mostly when comparing protein
%    sequences---to shade also residues
%    which are not identical but similar to the consensus sequence.
%    Consider a position where three out of five residues are basic
%    arginines and two more residues are also basic but lysines.
%    In similarity mode \TeXshade{} shades similar residues in a different 
%    color to distinguish them from the consensus residue. Even when 
%    none of the residues alone reaches the 
%    threshold but a group of similar residues does these are shaded
%    in the `similarity' color. This case is given for instance
%    when at a position in a five sequence alignment two aliphatic 
%    valines and two also aliphatic isoleucins are present and the 
%    threshold is set to 50\%. Neither residue exceeds this percentage 
%    but as a group of similars they do. 
%    
%    In grayscale printouts some colors of the following alignment may appear 
%    undistinguishable. Don't worry if you usually use grayscale---all 
%    colors/grays can be selected freely (see \ref{colors}).
%    \medskip 
%    
%    \begin{texshade}{AQPpro.MSF}
%       \shadingmode[allmatchspecial]{similar}
%       \setends{1}{80..112}
%       \hideconsensus
%       \feature{top}{1}{93..93}{fill:$\downarrow$}{first case (see text)}
%       \feature{bottom}{1}{98..98}{fill:$\uparrow$}{second case (see text)}
%    \end{texshade}    
%    
%    Code:\medskip
%
%    \vbox{%
%    \begin{verbatim}    
%    \begin{texshade}{AQPpro.MSF}
%       \shadingmode[allmatchspecial]{similar}
%       \setends{1}{80..112}
%       \hideconsensus
%       \feature{top}{1}{93..93}{fill:$\downarrow$}{first case (see text)}
%       \feature{bottom}{1}{98..98}{fill:$\uparrow$}{second case (see text)}
%    \end{texshade}    
%    \end{verbatim}}
%    
%    Probably you know 
%    this kind of shading from the VMS/Unix and DOS public domain program 
%    |BoxShade| 
%    by \textsc{Kay Hofmann} or from the Macintosh version 
%    |MacBoxShade| by \textsc{Michael D. Barron}. \TeXshade{}
%    provides the same functionality---and goes truly beyond---for the 
%    \TeX{} community.
%    
%    
%    \subsubsection{Diversity mode}
%    
%    \label{diverse}
%    
%    Contrary to the above described modes this shading style displays
%    sequence differences. Thus, it is most suitable for comparing very
%    similar sequences, e.\,g.\ species variants of a protein.
%    
%    One sequence is used as consensus. 
%    Matching residues in other sequences are blanked out, 
%    mismatches are shown in lowercase.
%    \medskip
%        
%    \begin{texshade}{AQP2spec.ALN}
%       \seqtype{P}
%       \shadingmode{diverse}
%       \setends{1}{77..109} \residuesperline*{33}
%       \featureslarge
%       \feature{top}{1}{77..109}{}{AQP2 species variants}
%       \namesrm\namessl
%       \hidenumbering\showruler{top}{1}
%       \shownames{left}
%       \nameseq{1}{Bos taurus}
%       \nameseq{2}{Canis familiaris}
%       \nameseq{3}{Dugong dugong}
%       \nameseq{4}{Equus caballus}
%       \nameseq{5}{Elephas maximus}
%       \frameblock{1}{82..82,106..106}{Red[1pt]}
%    \end{texshade}\label{frame}
%    
%    Code:\medskip
%
%    \vbox{%
%    \begin{verbatim}    
%    \begin{texshade}{AQP2spec.ALN}
%       \seqtype{P}
%       \shadingmode{diverse}
%       \setends{1}{77..109}
%       \featureslarge
%       \feature{top}{1}{77..109}{}{AQP2 species variants}
%       \namesrm\namessl
%       \hidenumbering\showruler{top}{1}
%       \shownames{left}
%       \nameseq{1}{Bos taurus}
%       \nameseq{2}{Canis familiaris}
%       \nameseq{3}{Dugong dugong}
%       \nameseq{4}{Equus caballus}
%       \nameseq{5}{Elephas maximus}
%       \frameblock{1}{82..82,106..106}{Red[1pt]}
%    \end{texshade}\label{frame}
%    \end{verbatim}}   
%    
%    
%    \subsubsection{Functionality modes}
%    
%    \label{func}
%    
%    Displaying functional peptide similarities is one of \TeXshade's
%    strong capabilities. Six functional shading modes are predefined;
%    further user specific modes can easily be created. The examples 
%    may not look very impressive when printed in grayscale. Enjoy 
%    them on your screen or use color printouts. As mentioned before,
%    all colors can be changed to others or to grays without restrictions
%    (see chapter \ref{colors}).
%    
%    \begin{itemize}
%    \item [\textbf{charge}:] residues which are charged at physiological pH
%                    (7.4) are shaded if their number at a position
%                    is higher than the threshold \label{charge}
%                    
%    \begin{texshade}{AQPpro.MSF}
%       \shadingmode[charge]{functional}
%       \setends{1}{138..170}
%       \feature{top}{3}{153..165}{bar[-50,50]:-50,-45,%
%          -40,-30,-20,-10,0,10,20,30,40,45,50}{}
%       \feature{top}{3}{167..186}{color:5,10,15,20,25,30,35,%
%          40,45,50,55,60,65,70,75,80,85,90,95,100[ColdHot]}{}
%       \showlegend
%    \end{texshade}
%    
%    Code:\medskip
%
%    \vbox{%
%    \begin{verbatim}    
%    \begin{texshade}{AQPpro.MSF}
%       \shadingmode[charge]{functional}
%       \setends{1}{138..170}
%       \feature{top}{3}{153..165}{bar[-50,50]:-50,-45,%
%          -40,-30,-20,-10,0,10,20,30,40,45,50}{}
%       \feature{top}{3}{167..186}{color:5,10,15,20,25,30,35,%
%          40,45,50,55,60,65,70,75,80,85,90,95,100[ColdHot]}{}
%       \showlegend
%    \end{texshade}
%    \end{verbatim}}
%    
%    \item [\textbf{hydropathy}:] discrimination between acidic and
%                        basic, polar uncharged and hydrophobic nonpolar residues
%                        \label{hydro}
%    
%    \begin{texshade}{AQPpro.MSF}
%       \shadingmode[hydropathy]{functional}
%       \feature{top}{1}{158..163}{brace}{tinted}
%       \tintblock{1}{158..163}
%       \setends{1}{138..170}
%       \showlegend
%    \end{texshade}
%    
%    Code:\medskip
%
%    \vbox{%
%    \begin{verbatim}    
%    \begin{texshade}{AQPpro.MSF}
%       \shadingmode[hydropathy]{functional}
%       \feature{top}{1}{158..163}{brace}{tinted}
%       \tintblock{1}{158..163}
%       \setends{1}{138..170}
%       \showlegend
%    \end{texshade}
%    \end{verbatim}}    
%    
%    
%    \item [\textbf{structure}:] displays the potential
%                        localization within the tertiary structure of
%                        the protein \label{struc}
%    
%    \begin{texshade}{AQPpro.MSF}
%       \shadingmode[structure]{functional}
%       \setends{1}{138..170}
%       \feature{top}{1}{138..157}{box[Blue,Red][0.5pt]: %
%           $\alpha$-helix[Yellow]}{transmembrane domain 4}
%       \feature{top}{1}{158..163}{translate[Blue]}{}
%       \backtranslabel{oblique}
%       \feature{bottom}{1}{158..163}{brace[Blue]}{loop D [Blue]}
%       \feature{top}{1}{164..170}{o->[Red]}{trans. dom. 5}
%       \showlegend
%    \end{texshade}
%          
%    Code:\medskip
%
%    \vbox{%
%    \begin{verbatim}    
%    \begin{texshade}{AQPpro.MSF}
%       \shadingmode[structure]{functional}
%       \setends{1}{138..170}
%       \feature{top}{1}{138..157}{box[Blue,Red][0.5pt]: %
%           $\alpha$-helix[Yellow]}{transmembrane domain 4}
%       \feature{top}{1}{158..163}{translate[Blue]}{}
%       \backtranslabel{oblique}
%       \feature{bottom}{1}{158..163}{brace[Blue]}{loop D [Blue]}
%       \feature{top}{1}{164..170}{o->[Red]}{trans. dom. 5}
%       \showlegend
%    \end{texshade}
%    \end{verbatim}}   
%          
%    
%    \item [\textbf{chemical}:] residues are shaded due to chemical 
%                      properties of
%                      their functional groups \label{chem}
%                      
%    \begin{texshade}{AQPpro.MSF}
%       \shadingmode[chemical]{functional}
%       \setends{1}{138..170}
%       \showlegend
%    \end{texshade}
%          
%    Code:\medskip
%
%    \vbox{%
%    \begin{verbatim}    
%    \begin{texshade}{AQPpro.MSF}
%       \shadingmode[chemical]{functional}
%       \setends{1}{138..170}
%       \showlegend
%    \end{texshade}
%    \end{verbatim}}    
%          
%          With |\shadeallresidues| \label{Lshadeallresidues} the 
%          threshold is ignored and
%          all residues are shaded due to their group assignment.
%          This is \emph{not} identical to a threshold of 0\%
%          where only the majority group would be shaded. See the
%          difference:
%          
%    \begin{texshade}{AQPpro.MSF}
%       \shadingmode[chemical]{functional}
%       \setends{1}{138..170}
%       \shadeallresidues
%    \end{texshade}
%          
%    Code:\medskip
%
%    \vbox{%
%    \begin{verbatim}    
%    \begin{texshade}{AQPpro.MSF}
%       \shadingmode[chemical]{functional}
%       \setends{1}{138..170}
%       \shadeallresidues
%    \end{texshade}
%    \end{verbatim}}    
%          
%    
%    \item [\textbf{rasmol}:] similar to |[chemical]| but with
%                      shading following the rasmol
%                      color scheme \label{ras}
%                      
%    \begin{texshade}{AQPpro.MSF}
%       \shadingmode[rasmol]{functional}
%       \setends{1}{138..170}
%       \shadeallresidues
%       \showlegend
%    \end{texshade}
%          
%    Code:\medskip
%
%    \vbox{%
%    \begin{verbatim}    
%    \begin{texshade}{AQPpro.MSF}
%       \shadingmode[rasmol]{functional}
%       \setends{1}{138..170}
%       \shadeallresidues
%       \showlegend
%    \end{texshade}
%    \end{verbatim}}    
%          
%          
%          
%    \item [\textbf{standard area}:] this shading displays the 
%                      differences in the surface 
%                      area \label{starea}
%                      of the different amino acid's sidechains
%                      
%    \begin{texshade}{AQPpro.MSF}
%       \shadingmode[standard area]{functional}
%       \setends{1}{138..170}
%       \showlegend
%       \shadeallresidues
%    \end{texshade}
%          
%    Code:\medskip
%
%    \vbox{%
%    \begin{verbatim}    
%    \begin{texshade}{AQPpro.MSF}
%       \shadingmode[standard area]{functional}
%       \setends{1}{138..170}
%       \showlegend
%       \shadeallresidues
%    \end{texshade}
%    \end{verbatim}}    
%          
%    \item [\textbf{accessible area}:] \label{accarea} 
%                     here, the surface area which can
%                     be accessed by solvent molecules is used as a 
%                     basis for shading; low accessibility means 
%                     hydrophobic (i.\,e.\ strongly buried 
%                     residues), whereas highly accessible 
%                     sidechains are hydrophilic (compare to
%                     \textbf{hydropathy} and \textbf{structure})
%                   
%    \begin{texshade}{AQPpro.MSF}
%       \shadingmode[accessible area]{functional}
%       \setends{1}{138..170}
%       \showlegend
%       \feature{top}{1}{138..157,164..170}{helix}{membr.}
%       \feature{top}{1}{158..163}{---}{loop}
%       \featurerule{1mm}
%       \shadeallresidues
%    \end{texshade}
%
%    Code:\medskip
%
%    \vbox{%
%    \begin{verbatim}    
%    \begin{texshade}{AQPpro.MSF}
%       \shadingmode[accessible area]{functional}
%       \setends{1}{138..170}
%       \showlegend
%       \feature{top}{1}{138..157,164..170}{helix}{membr.}
%       \feature{top}{1}{158..163}{---}{loop}
%       \featurerule{1mm}
%       \shadeallresidues
%    \end{texshade}
%    \end{verbatim}}    
%
%    \end{itemize}
%    
%    
%    
%    \subsection{Bar graphs and color scales}
%    
%   \label{graphs}
%    
%    Amino acid properties, such as hydrophobicity, molecular weight,
%    or charge can be shown as bar graphs or color scales along the
%    alignment. Further, the degree of protein sequence conservation 
%    can be indicated. As an example, in the following  
%    aquaporin alignment plots of residue conservation (bars, top), 
%    are shown as well as properties of the AQP1 sequence: charge (scale, top), 
%    molecular weight are shown (scale, bottom), and hydrophobicity (bars, bottom).
%    
%    
%    \begin{texshade}{AQPpro.MSF}
%       \setends{1}{138..170}
%       \feature{ttop}{1}{138..170}{bar:conservation}{}
%       \ttopspace{-\baselineskip}
%       \feature{top}{1}{138..170}{color:charge}{}
%       \feature{bottom}{1}{138..170}{color:molweight[ColdHot]}{}
%       \bbottomspace{-\baselineskip}
%       \feature{bbottom}{1}{138..170}{bar:hydrophobicity[Red,Gray10]}{}
%       \hideconsensus
%    \end{texshade}
%          
%    Code:\medskip
%
%    \vbox{%
%    \begin{verbatim}    
%    \begin{texshade}{AQPpro.MSF}
%       \setends{1}{138..170}
%       \feature{ttop}{1}{138..170}{bar:conservation}{}
%       \ttopspace{-\baselineskip}
%       \feature{top}{1}{138..170}{color:charge}{}
%       \feature{bottom}{1}{138..170}{color:molweight[ColdHot]}{}
%       \bbottomspace{-\baselineskip}
%       \feature{bbottom}{1}{138..170}{bar:hydrophobicity[Red,Gray10]}{}
%       \hideconsensus
%    \end{texshade}
%    \end{verbatim}}    
%          
%    
%    
%    \subsection{Secondary structures}
%    
%   \label{sec}
%    
%    Predicted protein secondary structures in the DSSP, STRIDE
%    PHD or HMMTOP file format can be included and displayed in the
%    alignment. As an example, the following few commands show an 
%    aquaporin alignment with the PHD topology data for aquaporin 
%    type 1 (top sequence).
%    
%    \vbox{%
%          \begin{verbatim}
%          \begin{texshade}{AQPpro.MSF}
%             \shadingmode[allmatchspecial]{similar}
%             \includePHDtopo{1}{AQP1.phd}
%          \end{texshade}
%          \end{verbatim}
%    }         
%    
%    Abbr.: \emph{int.} -- internal; \emph{ext.} -- external; \emph{TM} --
%    transmembrane domain
%    
%          \begin{texshade}{AQPpro.MSF}
%             \shadingmode[allmatchspecial]{similar}
%             \includePHDtopo{1}{AQP1.phd}
%          \end{texshade}
%    
%    \subsection{Sequence fingerprints}
%    
%    \label{finger}
%    
%    To gain a quick overview of sequence similarities or properties 
%    the |\fingerprint| command has been implemented. It can depict the 
%    complete sequence in one single line. The residues are presented 
%    as colored vertical lines. The implementation of this kind of output
%    was inspired by a publication by \textsc{Kai-Uwe Fr\"ohlich} [6].
%    \medskip
%    
%    \begin{texshade}{AQPpro.MSF}
%       \shadingmode[allmatchspecial]{similar}
%       \shadingcolors{grays}
%       \fingerprint{360}
%       \showlegend
%       \feature{top}{1}{13..36,51..68,94..112,138..156,%
%                        165..185,211..232}{,-,}{TM}
%    \end{texshade}
%    
%    Code:\medskip
%
%    \vbox{%
%    \begin{verbatim}    
%    \begin{texshade}{AQPpro.MSF}
%       \shadingmode[allmatchspecial]{similar}
%       \shadingcolors{grays}
%       \fingerprint{360}
%       \showlegend
%       \feature{top}{1}{13..36,51..68,94..112,138..156,%
%                        165..185,211..232}{,-,}{TM}
%    \end{texshade}
%    \end{verbatim}}    
%    
%    The higher the similarity the darker the vertical lines. In this 
%    overview it becomes obvious that the transmembrane regions of the 
%    aquaporin isoforms are most conserved.
%    \medskip
%    
%    
%    \begin{texshade}{AQPpro.MSF}
%       \shadingmode[charge]{functional}
%       \shadeallresidues
%       \fingerprint{360}
%       \gapchar{rule}
%       \showlegend
%    \end{texshade}
%
%
%    Code:\medskip
%
%    \vbox{%
%    \begin{verbatim}    
%    \begin{texshade}{AQPpro.MSF}
%       \shadingmode[charge]{functional}
%       \shadeallresidues
%       \fingerprint{360}
%       \gapchar{rule}
%       \showlegend
%    \end{texshade}
%    \end{verbatim}}    
%
%    
%    \subsection{Sequence logos}
%    
%    \label{logo}
%    
%    Sequence logos represent the information content of the aligned 
%    sequences at a position in bit (max.\ 2 bit for DNA, i.\,e.
%    log$_2$4, and 4.322 bit for proteins, i.\,e. log$_2$20) and the 
%    relative frequency of a base or amino acid at this 
%    position [7]. Thus, more information is contained in logos than in
%    a standard consensus sequence.
%    The example below shows a DNA sequence alignment with the logo on the  
%    top. {\sc Important:} sequence logos will only be properly set with DVIPS, see
%    p.\pageref{require}, pdftex cannot scale the characters!
%
%    It must be remarked that a logo from only five sequences does not
%    produce meaningful results - it rather illustrates the technique.
%
%    \medskip
%    
%    \begin{texshade}{AQPDNA.MSF}
%       \setends{1}{414..443}
%       \showsequencelogo{top}
%    \end{texshade}
%    
%    Code:\medskip
%
%    \vbox{%
%    \begin{verbatim}    
%    \begin{texshade}{AQPDNA.MSF}
%       \setends{1}{414..443}
%       \showsequencelogo{top}
%    \end{texshade}
%    \end{verbatim}}    
%    
%    
%    Next, only the logo of a protein alignment is displayed plus the 
%    degree of sequence conservation as a color scale in the consensus 
%    line. Note, that the full functionality of the feature lines remains.
%    \medskip
%    
%    \begin{texshade}{AQPpro.MSF}
%       \setends{AQP3.PRO}{203..235}
%       \showsequencelogo{top} \showlogoscale{leftright}
%       \hideseqs
%       \residuesperline*{33}
%       \defconsensus{{$\bullet$}}{{$\bullet$}}{{$\bullet$}}
%       \showconsensus[ColdHot]{bottom}
%       \nameconsensus{conservation} \namessf\namessl
%       \showruler{bottom}{AQP3.PRO} \rulersteps{1}
%       \feature{top}{AQP3.PRO}{208..210}{---}{NPA}
%       \feature{top}{AQP3.PRO}{211..219}{helix}{}
%       \feature{top}{AQP3.PRO}{220..232}{brace}{loop E}
%       \feature{top}{AQP3.PRO}{233..235}{helix}{TM6}
%       \feature{bottom}{AQP3.PRO}{203..235}{brace}{1-step numbering}
%    \end{texshade}
%    
%    Code:\medskip
%
%    \vbox{%
%    \begin{verbatim}    
%    \begin{texshade}{AQPpro.MSF}
%       \setends{AQP3.PRO}{203..235}
%       \showsequencelogo{top} \showlogoscale{leftright}
%       \hideseqs
%       \residuesperline*{33}
%       \defconsensus{{$\bullet$}}{{$\bullet$}}{{$\bullet$}}
%       \showconsensus[ColdHot]{bottom}
%       \nameconsensus{conservation} \namessf\namessl
%       \showruler{bottom}{AQP3.PRO} \rulersteps{1}
%       \feature{top}{AQP3.PRO}{208..210}{---}{NPA}
%       \feature{top}{AQP3.PRO}{211..219}{helix}{}
%       \feature{top}{AQP3.PRO}{220..232}{brace}{loop E}
%       \feature{top}{AQP3.PRO}{233..235}{helix}{TM6}
%       \feature{bottom}{AQP3.PRO}{203..235}{brace}{1-step numbering}
%    \end{texshade}
%    \end{verbatim}} 
%    
%    The same logo is shown below but with frequence correction turned
%    on (|\dofrequencycorrection|), see p.\pageref{Lshowsequencelogo}.
%    This takes into account the difference between the amino acid 
%    distribution in the alignment and the equal distribution of
%    5\% for each residue.
%    \medskip
%
%    \begin{texshade}{AQPpro.MSF}
%       \setends{AQP3.PRO}{203..235}
%       \showsequencelogo{top} \showlogoscale{leftright}
%       \hideseqs
%       \residuesperline*{33}
%       \defconsensus{{$\bullet$}}{{$\bullet$}}{{$\bullet$}}
%       \showconsensus[ColdHot]{bottom}
%       \nameconsensus{conservation} \namessf\namessl
%       \showruler{bottom}{AQP3.PRO} \rulersteps{1}
%       \feature{top}{AQP3.PRO}{208..210}{---}{NPA}
%       \feature{top}{AQP3.PRO}{211..219}{helix}{}
%       \feature{top}{AQP3.PRO}{220..232}{brace}{loop E}
%       \feature{top}{AQP3.PRO}{233..235}{helix}{TM6}
%       \feature{bottom}{AQP3.PRO}{203..235}{brace}{1-step numbering}
%       \dofrequencycorrection
%    \end{texshade}
%    
%
%    \subsection{Subfamily logos}
%    
%    \label{sublogo}
%    
%    The following output is derived from the calculation of a
%    subfamily logo. Such logos display relevant deviations of a
%    subfamily compared to the remaining set of sequences. Here,
%    typical residues of AQP3 are shown (upright) which deviate 
%    from the remaining  four aquaporins of this alignment (upside-down).
%    The output can be directly compared to the sequence logo above,
%    which displays the same section of the alignment. 
%    Note, that five sequence are far too few to obtain meaningful
%    results with this method. This is just to illustrate the 
%    approach.
%    \medskip
%
%    \begin{texshade}{AQPpro.MSF}
%       \setends{AQP3.PRO}{203..235}
%       \residuesperline*{33}
%       \setsubfamily{3} 
%       \showsubfamilylogo{top} \showlogoscale{leftright}
%       \namesubfamilylogo[others]{AQP3}
%       \namessf \namessl
%       \showruler{bottom}{AQP3.PRO} \rulersteps{1}
%       \hideseqs
%       \hideconsensus
%       \dofrequencycorrection
%    \end{texshade}
%
%    Code:\medskip
%
%    \vbox{%
%    \begin{verbatim}    
%    \begin{texshade}{AQPpro.MSF}
%       \setends{AQP3.PRO}{203..235}
%       \residuesperline*{33}
%       \setsubfamily{3} 
%       \showsubfamilylogo{top} \showlogoscale{leftright}
%       \namesubfamilylogo[others]{AQP3}
%       \namessf \namessl
%       \showruler{bottom}{AQP3.PRO} \rulersteps{1}
%       \hideseqs
%       \hideconsensus
%       \dofrequencycorrection
%    \end{texshade}
%    \end{verbatim}} 
%    
%
%
%
%    \subsection{Customization of the alignment output}
%    
%    Extensive possibilities are given to the user to customize 
%    the final output of an alignment. Thus, all parameters defining the
%    appearance of letters can be changed individually for sequence 
%    residues, names and numbering or the describing feature texts. 
%    Additional manual shading can be applied to any region or
%    block of residues. Sequences are easily re-ordered, separated, hidden 
%    or blanked out without recalculation of the entire alignment; 
%    sections of the alignment can also be shown. 
%    Numbering and rulers can be displayed and set to any value. 
%    A powerful tool is the |\feature|
%    command which allows one to label stretches of residues with bars, 
%    arrows, braces or any fill character and describing text. 
%    Legends are set automatically if desired, but user commands
%    are also provided to build individual legends.
%    
%    
%    \newpage
%    \section{Format of alignment input files}
%    
%    \label{alignfilestruc}
%    
%    \TeXshade{} can handle two common alignment input formats, i.\,e.\
%    the MSF format (\underline{m}ultiple \underline{s}equence 
%    \underline{f}ormat) and the ALN format 
%    (\underline{al}ig\underline{n}ment format). The MSF 
%    format is used by |PILEUP| of the Unix GCG sequence
%    analysis package\footnote{For a description see
%    |http://gene.md.huji.ac.il/Computer/GCG9doc|}. Files in the
%    ALN format are produced by |CLUSTAL| which is 
%    available for free for Unix, DOS and Macintosh. Further, upon 
%    request, the FASTA format is supported since version 1.6.
%    In addition to the mentioned software many alignment programs have 
%    export filters for the MSF, ALN or FASTA
%    format, e.\,g.\ |MACAW| produces ALN files. If
%    you are not sure whether your favorite sequence aligner 
%    produces one of the required formats compare its output to
%    the following examples. \TeXshade{} determines the format from
%    the internal file structure, thus extensions like MSF, ALN
%    or FASTA
%    are not required. If you can choose the alignment format 
%    MSF is recommended, because this format gives information
%    about the sequence type, i.\,e.\ peptide or nucleotide sequences, 
%    and length (for the correct setting of gaps at the sequence end).
%    
%    \subsection{The MSF file format}
%    Files of this type are divided into a header section and the 
%    multiple sequence alignment. The header may contain the
%    following components:
%    
%    
%    \begin{itemize}
%    \item[\textbf{File Type}:] (optional) The first header line 
%              reads for nucleic acids alignments
%              |!!NA_MULTIPLE_ALIGNMENT 1.0| and for amino acid sequences
%              |!!AA_MULTIPLE_ALIGNMENT 1.0| (all uppercase).
%    \item[\textbf{Description}:] (optional) Informative text
%              describing what is in the file.
%    \item[\textbf{Dividing line}:] (required!) Must include the 
%              following attributes:
%       \begin{itemize}
%          \item[|MSF|:] Displays the number of bases or residues in 
%                        the multiple sequence alignment.
%          \item[|Type|:] Displays the sequence type, `P' for a peptide
%                         and `N' for a nucleotide alignment.
%          \item[|Checksum|:] Displays an integer value that 
%                        characterizes the contents of the file.
%          \item[|..|] The two periods act as a divider between the 
%                        descriptive information and the following
%                        sequence information.
%       \end{itemize}
%    \item[\textbf{Name/Weight}:] (required!) Must include the name of
%             each sequence included in the alignment, as well as its
%             length, checksum and weight.
%    \item[\textbf{Two slashes} (|//|):] (required!) This separating 
%             line divides the name/weight information from the 
%             sequence alignment
%    \end{itemize}
%    
%    The alignment section consists of sequence blocks divided by an
%    empty line. Each sequence line starts out with the sequence name.
%    An example file is shown here:
%    \medskip
%    
%    \parindent-1mm
%    \begin{fmpage}
%    \begin{verbatim}
%    
%    AQP.MSF  MSF: 87  Type: P  May 1st, 1998 Check: 2586 ..
%    Name: AQP1.PRO  Len: 66  Check:  1367    Weight: 1.00
%    Name: AQP2.PRO  Len: 58  Check:  2176    Weight: 1.00
%    Name: AQP3.PRO  Len: 83  Check:  1893    Weight: 1.00
%    Name: AQP4.PRO  Len: 63  Check:  3737    Weight: 1.00
%    Name: AQP5.PRO  Len: 59  Check:  3413    Weight: 1.00
%    //
%              1                                           45
%    AQP1.PRO  MAS........................EIKKKLFWRAVVAEFLAM
%    AQP2.PRO  MW.........................ELRSIAFSRAVLAEFLAT
%    AQP3.PRO  M.........NRCG.....EMLHIRYR......LLRQALAECLGT
%    AQP4.PRO  MSDGAAARRWGKCGPPCSRESIMVAFKGVWTQAFWKAVTAEFLAM
%    AQP5.PRO  MK........................KEVCSLAFFKAVFAEFLAT
%    
%              45                                       87
%    AQP1.PRO  TLFVFISIGSALGFNYPLERNQTLVQDNVKVSLAFGLSIATL
%    AQP2.PRO  LLFVFFGLGSALQWA...SS....PPSVLQIAVAFGLGIGIL
%    AQP3.PRO  LILVMFGCGSVAQVVLSRGTHGGF....LTINLAFGFAVTLA
%    AQP4.PRO  LIFVLLSVGSTINWG...GSENPLPVDMVLISLCFGLSIATM
%    AQP5.PRO  LIFVFFGLGSALKWP...SA....LPTILQISIAFGLAIGTL
%    \end{verbatim}
%    \end{fmpage}
%    \bigskip
%    
%    \parindent0mm
%    \TeXshade{} extracts only the information from the file it
%    really needs. So, do not mind all the checksums listed
%    in the file---\TeXshade{} does not either. The same is true 
%    for |Weight|. Required are the string |MSF:| 
%    for the identification of the file format and |Type:| for the 
%    determination of the sequence type (both in the dividing line), 
%    further all |Name:| definitions and finally |//|. The MSF format 
%    allows one to comment out sequences. This is done 
%    by putting an exclamation point directly infront of the respective 
%    |Name|. These sequences are neither displayed nor used for the 
%    calculation of the consensus. This works for \TeXshade, too.
%    To comment out sequences without changing
%    the input file use the \TeXshade{} command 
%    |\killseq{|\meta{seqref}|}| (\ref{kill}). 
%    \medskip
%    
%    \parindent-1mm
%    \begin{fmpage}\label{commout}
%    \begin{verbatim}
%    
%    AQP.MSF  MSF: 87  Type: P  May 1st, 1998 Check: 2586 ..
%    Name: AQP1.PRO  Len: 66  Check:  1367    Weight: 1.00
%    !Name: AQP2.PRO  Len: 58  Check:  2176    Weight: 1.00
%    !Name: AQP3.PRO  Len: 83  Check:  1893    Weight: 1.00
%    Name: AQP4.PRO  Len: 63  Check:  3737    Weight: 1.00
%    Name: AQP5.PRO  Len: 59  Check:  3413    Weight: 1.00
%    //    
%              1                                           45
%    AQP1.PRO  MAS........................EIKKKLFWRAVVAEFLAM
%    AQP2.PRO  MW.........................ELRSIAFSRAVLAEFLAT
%    AQP3.PRO  M.........NRCG.....EMLHIRYR......LLRQALAECLGT
%    AQP4.PRO  MSDGAAARRWGKCGPPCSRESIMVAFKGVWTQAFWKAVTAEFLAM
%    AQP5.PRO  MK........................KEVCSLAFFKAVFAEFLAT
%    
%              45                                       87
%    AQP1.PRO  TLFVFISIGSALGFNYPLERNQTLVQDNVKVSLAFGLSIATL
%    AQP2.PRO  LLFVFFGLGSALQWA...SS....PPSVLQIAVAFGLGIGIL
%    AQP3.PRO  LILVMFGCGSVAQVVLSRGTHGGF....LTINLAFGFAVTLA
%    AQP4.PRO  LIFVLLSVGSTINWG...GSENPLPVDMVLISLCFGLSIATM
%    AQP5.PRO  LIFVFFGLGSALKWP...SA....LPTILQISIAFGLAIGTL
%    \end{verbatim}
%    \end{fmpage}
%    \parindent0mm
%    \bigskip
%    
%    The sequence lengths given after |Len:| are not used by 
%    \TeXshade. Due to the fact that most alignment programms calculate the 
%    sequence length by summing up residues and additionally gaps which 
%    is not really correct. In order to have the sequence break right 
%    after the last residue without printing further gap symbols 
%    \TeXshade{} counts the number of residues by itself. You can  
%    also use the command |\seqlength| in the \TeXshade{}
%    environment to set the values manually if you do not trust a machine.
%    
%    \subsection{The ALN file format}
%    ALN files are quite similar to the above described MSF files.
%    They simply lack a defined header section. Nevertheless, 
%    describing text is allowed before the alignment part. \TeXshade{}
%    determines the number of sequences and their names from the last
%    sequence block---so, no further text lines are allowed after this block!
%    Due to a lacking declaration in the file the sequence type has 
%    to be set in the |texshade| environment by |\seqtype{|\meta{type}|}|
%    \label{Lseqtype} with `P' for peptide and `N' for nucleotide sequences;
%    for the example below: |\seqtype{P}|. If no |\seqtype| command
%    is used \TeXshade{} assumes a nucleotide sequence.
%    \bigskip
%    
%    \parindent-1mm
%    \begin{fmpage}
%    \begin{verbatim}
%    
%                  profalign  May 1st, 1998, 16:58
%                  
%    of AQPpro.MSF{}
%    
%    Muliple alignment parameter:
%    
%    Gap Penalty (fixed):           10.00
%    Gap Penalty (varying):         .05
%    Gap separation penalty range:  8
%    Percent. identity for delay:   0%
%    List of hydrophilic residue:   GPSNDQEKRH
%    Protein Weight Matrix:         blosom
%    
%                      10        20        30        40
%                       .         .         .         .
%    AQP1.PRO  MAS........................EIKKKLFWRAVVAEFLAM
%    AQP2.PRO  MW.........................ELRSIAFSRAVLAEFLAT
%    AQP3.PRO  M.........NRCG.....EMLHIRYR......LLRQALAECLGT
%    AQP4.PRO  MSDGAAARRWGKCGPPCSRESIMVAFKGVWTQAFWKAVTAEFLAM
%    AQP5.PRO  MK........................KEVCSLAFFKAVFAEFLAT
%              *                                  .   ** *.
%    
%    AQP1.PRO  TLFVFISIGSALGFNYPLERNQTLVQDNVKVSLAFGLSIATL
%    AQP2.PRO  LLFVFFGLGSALQWA...SS....PPSVLQIAVAFGLGIGIL
%    AQP3.PRO  LILVMFGCGSVAQVVLSRGTHGGF....LTINLAFGFAVTLA
%    AQP4.PRO  LIFVLLSVGSTINWG...GSENPLPVDMVLISLCFGLSIATM
%    AQP5.PRO  LIFVFFGLGSALKWP...SA....LPTILQISIAFGLAIGTL
%              .. *   .**                    .   **  .
%    \end{verbatim}
%    \end{fmpage}
%    \bigskip
%    
%    The minimal contents of an ALN file are shown below; this 
%    is fully sufficient. Many sequence alignment programs can
%    produce such an output. Have a look at |seqpup| by 
%    \textsc{Don Gilbert} if you need a comprehensive conversion
%    program\footnote{Sorry, |seqpup| is much more!}.
%    \bigskip 
%   
%    \parindent-1mm
%    \begin{fmpage}
%    \begin{verbatim}
%    
%    AQP1.PRO  MAS........................EIKKKLFWRAVVAEFLAM
%    AQP2.PRO  MW.........................ELRSIAFSRAVLAEFLAT
%    AQP3.PRO  M.........NRCG.....EMLHIRYR......LLRQALAECLGT
%    AQP4.PRO  MSDGAAARRWGKCGPPCSRESIMVAFKGVWTQAFWKAVTAEFLAM
%    AQP5.PRO  MK........................KEVCSLAFFKAVFAEFLAT
%    
%    AQP1.PRO  TLFVFISIGSALGFNYPLERNQTLVQDNVKVSLAFGLSIATL
%    AQP2.PRO  LLFVFFGLGSALQWA...SS....PPSVLQIAVAFGLGIGIL
%    AQP3.PRO  LILVMFGCGSVAQVVLSRGTHGGF....LTINLAFGFAVTLA
%    AQP4.PRO  LIFVLLSVGSTINWG...GSENPLPVDMVLISLCFGLSIATM
%    AQP5.PRO  LIFVFFGLGSALKWP...SA....LPTILQISIAFGLAIGTL
%    \end{verbatim}
%    \end{fmpage}
%    \bigskip
%    
%    \subsection{The FASTA file format}
%    In FASTA files each sequence is led
%    by a single description line starting with a `|>|'. \TeXshade{} uses
%    the first word delimited by the leading `|>|' and a space as 
%    the sequence name. If no descriptive text is present \TeXshade{}
%    generates a sequence name consisting of `|seq|' plus a consecutive
%    number. The lines following the description line 
%    contain the sequence.
%    \bigskip
%    
%    \begin{fmpage}
%    \begin{verbatim}
%    
%    >AQP1.PRO  
%    MAS........................EIKKKLFWRAVVAEFLAM
%    TLFVFISIGSALGFNYPLERNQTLVQDNVKVSLAFGLSIATL
%    
%    >AQP2.PRO  
%    MW.........................ELRSIAFSRAVLAEFLAT
%    LLFVFFGLGSALQWA...SS....PPSVLQIAVAFGLGIGIL
%    
%    >AQP3.PRO  
%    M.........NRCG.....EMLHIRYR......LLRQALAECLGT
%    LILVMFGCGSVAQVVLSRGTHGGF....LTINLAFGFAVTLA
%    
%    >AQP4.PRO  
%    MSDGAAARRWGKCGPPCSRESIMVAFKGVWTQAFWKAVTAEFLAM
%    LIFVLLSVGSTINWG...GSENPLPVDMVLISLCFGLSIATM
%    
%    >AQP5.PRO  
%    MK........................KEVCSLAFFKAVFAEFLAT
%    LIFVFFGLGSALKWP...SA....LPTILQISIAFGLAIGTL
%    \end{verbatim}
%    \end{fmpage}
%    \bigskip
%    
%    
%    \parindent0mm
%    \newpage
%    \section{Use of a \TeX{}shade parameter file}
%    
%    \label{paramfilestruc}
%    
%    Using predefined parameter files for repeatedly occuring situations
%    can save a lot of typing and makes the output throughout the 
%    publication or presentation more consistent. Further, such
%    files are an easy way to exchange self-defined shading 
%    modes or new color schemes (i.\,e.\ for a satisfying grayscale output) 
%    with other users. If you have created a
%    parameter file, which you think is of interest for others, please 
%    submit it to me\footnote{|eric.beitz@uni-tuebingen.de|} as an e-mail 
%    attachment together with a short 
%    description. I will take care of those files and post them---with 
%    a reference to the author---together with the next \TeXshade{} 
%    distribution to make them available for all interested users.
%    
%    No special file format is required for parameter 
%    files. \TeXshade{} simply calls the file using the |\input|
%    command right after resetting all parameters to default. An
%    example parameter file is present containing the standard
%    parameters of \TeXshade{} called |texshade.def|. This file can be
%    changed freely and can be used as a template for the creation of
%    personal parameter files. 
%    
%    Five steps are executed by \TeXshade{} when 
%    processing the |texshade| environment:
%    
%    \bigskip
%    \begin{minipage}{12cm}
%    |\begin{texshade}[|\meta{parameterfile}|]{|\meta{alignmentfile}|}|
%    
%    \begin{enumerate}
%    \item Analysis of the \meta{alignmentfile}; determination of 
%    the number of sequences and sequence names
%    
%    \item Setting parameters to default
%    
%    \item Setting parameters to the definitions of the 
%    \meta{parameterfile}, if existent
%    
%    \item Execution of further \TeXshade{} commands within the
%    evironment, if existent
%    
%    \parindent-1cm
%    \medskip
%    |\end{texshade}|
%    
%    \parindent0cm
%    \item Loading and setting the alignment on a line by line basis
%    \end{enumerate}
%    \end{minipage}
%    
%    \newpage
%    \section{\texttt{texshade} user commands}
%    
%    The \TeXshade{} package must be loaded by the |\usepackage|
%    command in the document header section.
%    \medskip
%    
%    \quad|\usepackage[|\meta{option}|]{texshade}|
%    \medskip
%    
%    Then, the |texshade| environment is ready to use as described
%    in \ref{tsenvironment}. See also section \ref{paramfilestruc} for
%    a description of the optional parameter file. All other 
%    commands provided by \TeXshade{} (except |\molweight|, 
%    |\charge| [\ref{molcharge}] and |\shadebox| [\ref{Lshadebox}]) must 
%    be used within the |texshade| environment.
%    
%    
%    
%    \subsection{Using predefined shading modes}
%    
%    \label{predef}
%    
%    \label{Lshadingmode}
%    If no |\shadingmode| command is given in the |texshade| 
%    environment the default shading mode (\emph{identical}, see 
%    \ref{ident}) is active. For the selection of one of the other
%    predefined shading modes the following command is provided.
%    \bigskip
%    
%    \quad |\shadingmode[|\meta{option}|]{|\meta{mode}|}|
%    \bigskip
%    
%    You can choose from four shading modes and declare one option 
%    which depends on the selected mode. 
%    
%    \begin{enumerate}
%    
%    \item |\shadingmode[|\meta{allmatchspecial}|]{identical}|
%    
%       There is not much to explain here (see \ref{ident}). Use the
%       option |allmatchspecial| to shade positions with a special color
%       where all residues are identical. 
%       \label{Lallmatchspecial}|\allmatchspecial| can also be 
%       used as a command. As both, option or command 
%       |allmatchspecial| is only active in the \emph{identical} and
%       \emph{similar} shading modes.
%       
%       \label{Lshadingcolors}
%       One can choose from five predefined shading color schemes with
%       the command 
%       |\shadingcolors{|\meta{scheme}|}|. The sets are named `blues' 
%       (used in the example, \ref{ident}), `reds', `greens', 
%       `grays' and `black'. Default is |\shadingcolors{blues}|. Further, the colors 
%       for the non matching, the 
%       conserved and all matching residues can be set individually 
%       plus the letter case (lower or upper) or any character
%       can be chosen: \label{Lnomatchresidues}
%       \label{Lconservedresidues}
%       \label{Lallmatchresidues} 
%       \bigskip
%       
%       |\nomatchresidues{|\meta{res.col.}|}{|\meta{shad.col.}|}{|\meta{case}|}{|\meta{style}|}|
%       
%       |\conservedresidues{|\meta{res.col.}|}{|\meta{shad.col.}|}{|\meta{case}|}{|\meta{style}|}|
%       
%       |\allmatchresidues{|\meta{res.col.}|}{|\meta{shad.col.}|}{|\meta{case}|}{|\meta{style}|}|
%       \bigskip
%       
%       For how to handle colors for the foreground \meta{res.col.} and 
%       the background \meta{shad.col.} see section \ref{colors}. 
%       The third parameter \meta{case} tells \TeXshade{} to print the
%       corresponding residue as a lowercase or an uppercase letter or
%       even to print any other character. Finally, the \meta{style} 
%       parameter tells \TeXshade{} which shape to use for the letters.
%       Use one of the following styles 
%       for \meta{style}.
%    
%       \begin{center}
%       \begin{tabular}{cl}
%       \meta{style} & \emph{effect} \\ \hline
%       |bf| & bold face series\\
%       |md| & normal series \\
%       |up| & upright shape (normal shape)\\
%       |it| & italics shape \\
%       |sl| & slanted shape \\
%       |rm| & modern roman family \\
%       |sf| & sans serif family \\
%       |tt| & typewriter family \\
%       \end{tabular}
%       \end{center}
%       \medskip    
%    
%       In order to change only some
%       of the parameters it is sufficient to declare these
%       and use empty braces for the others. Examples:
%       \bigskip
%       
%       \quad|\conservedresidues{White}{Blue}{upper}{bf}|: the conserved
%       residues are printed as bold face white uppercase letters on blue.
%       \bigskip
%       
%       \quad|\nomatchresidues{}{}{{$\bullet$}}{}|: instead of the non 
%       matching residues a `$\bullet$' is printed. The colors and style 
%       are not changed.
%       Note the double curly braces which make \TeXshade{} 
%       interpret this complex symbol description as one single 
%       character.
%       \bigskip
%       
%       
%    \item |\shadingmode[|\meta{allmatchspecial}|]{similar}|
%    
%       \label{Lsimilarresidues}
%       See \ref{similar} for an example output and an explanation
%       of the shading. In addition to the described commands
%       for changing shading colors this shading mode provides 
%       the command |\similarresidues|.
%       Use it in analogy to the commands above.
%       
%       \label{Lpepsims}\label{Lpepgroups}
%       \label{LDNAsims}\label{LDNAgroups}
%       How does \TeXshade{} know which residues are
%       considered to be similar? These definitions are set by two command
%       couples, i.\,e.\ 
%       |\pepsims|,|\pepgroups| for peptides and
%       |\DNAsims|,|\DNAgroups| for nucleotides. With |\pepsims| and
%       |\DNAsims| residues are defined which are similar to the 
%       consensus residue. Examples:
%       
%       \quad |\pepsims{S}{TA}|\quad If a serine is the consensus
%             residue then all threonins and alanines at this
%             position are shaded in the color for similars. This
%             definition does \emph{not} imply that threonine and
%             alanine are similar to each other! This becomes 
%             obvious when you inspect the next definition:
%             
%       \quad |\pepsims{T}{S}|\quad  Serine but not alanine is declared
%             to be similar to threonine.
%             
%       What happens if there is no consensus residue? How does
%       \TeXshade{} decide if a group of similars is greater than
%       the threshold? Therefore groups are pre-defined:
%       
%       \quad |\pepgroups{FYW,ILVM,RK,DE,GA,ST,NQ}| This command allows
%             one to set up to nine groups of similars, separated by commas. 
%             Each residue can belong to only one group. If one residue
%             is assigned to several groups only the last assignment is 
%             carried out.
%             
%       \quad |\DNAgroups{GAR,CTY}| This command is used in analogy to
%             the amino acid groups. Here, two ambiguity codes (`R' for
%             pu\underline{r}ine base and `Y' for p\underline{y}rimidine
%             base) are assigned in addition.
%             
%       Residues which do not appear in any of the four commands are 
%       considered not to belong to a group. The default 
%       settings for similars are listed below:
%       \bigskip
%       
%       \begin{verbatim}
% \pepgroups{FYW,ILVM,RK,DE,GA,ST,NQ}
%       
% \pepsims{F}{YW}  % Y and W are similar to F
% \pepsims{Y}{WF}  % W and F are similar to Y
% \pepsims{W}{YF}  % Y and F are similar to W
%    
% \pepsims{I}{LVM} % L, V and M are similar to I
% \pepsims{L}{VMI} % V, M and I are similar to L
% \pepsims{V}{MIL} % M, I and L are similar to V
%    
% \pepsims{R}{KH}  % K and H are similar to R
% \pepsims{K}{HR}  % H and R are similar to K
% \pepsims{H}{RK}  % R and K are similar to H
%       
% \pepsims{A}{GS}  % G and S are similar to A
% \pepsims{G}{A}   % A (but not S) is similar to G
%       
% \pepsims{S}{TA}  % T and A are similar to S
% \pepsims{T}{S}   % S (but not A) is similar to T
%    
% \pepsims{D}{EN}  % E and N (but not Q) are similar to D
% \pepsims{E}{DQ}  % D and Q (but not N) are similar to E
% \pepsims{N}{QD}  % Q and D (but not E) are similar to N
% \pepsims{Q}{NE}  % N and E (but not D) are similar to Q
%    
% \DNAgroups{GAR,CTY}
%       
% \DNAsims{A}{GR}  % G and R are similar to A
% \DNAsims{G}{AR}  % A and R are similar to G
% \DNAsims{R}{AG}  % A and G are similar to R
%       
% \DNAsims{C}{TY}  % T and Y are similar to C
% \DNAsims{T}{CY}  % C and Y are similar to T
% \DNAsims{Y}{CT}  % C and T are similar to Y
%       \end{verbatim}
%
%       
%    \item |\shadingmode[|\meta{seqref}|]{diverse}|
%    
%       \ref{diverse} depicts an example alignment. Choose the 
%       number or the name of the sequence \meta{seqref} which will be treated
%       as the consensus and to which the other sequences are compared. 
%       If no \meta{seqref} is declared the first sequence is set as 
%       consensus (\meta{seqref} = 1).
%       
%       Standard definitions for |diverse| 
%       mode are:
%
%       \begin{verbatim}
%          \nomatchresidues{Black}{White}{lower}{up}
%          \similarresidues{Black}{White}{lower}{up}
%          \conservedresidues{Black}{White}{{.}}{up}
%          \allmatchresidues{Black}{White}{{.}}{up}
%          \gapchar{-}
%       \end{verbatim}
%   
%       After calling |\shadingmode{diverse}| these commands can be 
%       used to redefine the |diverse| mode settings (mind the double 
%       curly braces around the dot-symbol!). 
%    
%    \item |\shadingmode[|\meta{type}|]{functional}|\label{funcdef}
%       There are six different functional shading modes available for
%       peptide sequences; nucleotide sequences can not be shaded due
%       to functional aspects. Four of \TeXshade's functional modes
%       correspond to the four `alphabets' employed by \textsc{Karlin} 
%       and \textsc{Ghandour} for peptide alignments [2]. Additional 
%       `alphabets' to the standard 20-letter array of amino acids
%       can highlight peptide similarities which were otherwise not visible.
%       For the `alphabet' definitions see below:
%       
%       \begin{itemize}
%       \item \meta{type} = |charge|\quad Acidic (D, E) and basic (H, 
%                           K, R).
%    
%       \item \meta{type} = |hydropathy|\quad Acidic and basic (as 
%                           above), polar uncharged (C, G, N, Q, S, 
%                           T, Y) and hydrophobic nonpolar (A, F, I, L, M, 
%                           P, V, W), see also \textsc{Kyte} and 
%                           \textsc{Doolittle} [3].
%    
%       \item \meta{type} = |structure|\quad External (D, E, H, K, N, Q, R),
%                           internal (F, I, L, M, V) and ambivalent (A, C,
%                           G, P, S, T, W, Y).
%       
%       \item \meta{type} = |chemical|\quad Acidic (D, E), aliphatic
%                           (I, L, V), aliphatic (small) (A, G), 
%                           amide (N, Q), aromatic
%                           (F, W, Y), basic (H, K, R), hydroxyl
%                           (S, T), imino (P) and sulfur (C, M).
%                           
%       \item \meta{type} = |rasmol|\quad (D, E), (K, R, H), (F, Y, W),
%                           (A, G), (C, M), (S, T), (N, Q), (I, L, V), 
%                           (P).
%                           
%       \end{itemize}
%                           
%       The two modes described below highlight sidechain sizes and 
%       hydrophobicity, respectively, according to \textsc{Rose} 
%       \emph{et al.}\ [4,5]. Standard area stands for the surface area
%       of the residue in \AA$^2$, i.\,e. it is a measure for the size
%       of a residue's sidechain. The accessible area value (also in 
%       \AA$^2$) gives information about the size of the surface area
%       which is accessible by solvent molecules within the folded 
%       protein. A very small area means that the residue is
%       strongly buried and is thus very hydrophobic. Hydrophilic
%       residues in turn possess large accessible areas due
%       to their prefered location at the protein surface. Therefore,
%       this kind of shading provides another method, in addition
%       to |hydropathy| and |structure|, for the
%       visualization of structural protein properties.
%       
%       \begin{itemize}
%       
%       \item \meta{type} = |standard area|\quad for the area values
%                           see legend of the alignment in \ref{starea}
%                           
%       \item \meta{type} = |accessible area|\quad for values see
%                           \ref{accarea}
%       
%       \end{itemize}
%       
%       \label{Lclearfuncgroups}
%       If no \meta{type} or an unknown \meta{type} is designated as option
%       all functional groups and shading colors are cleared. This is
%       also achieved by the command 
%       |\clearfuncgroups|. With all groups cleared one can start to
%       build new shading modes from scratch. How to do this is explained
%       in the next section.
%       
%    \label{Lfuncshadingstyle} 
%    In order to exchange the colors but to keep the group definitions
%    and descriptions the command 
%    |\funcshadingstyle| can be
%    employed. Usage:
%    \medskip
%    
%    \quad|\funcshadingstyle{|\meta{residue}|}{|\meta{res.col.}|}{|\meta{shad.col.}|}|
%    
%    \hfill|{|\meta{case}|}{|\meta{style}|}|
%    \medskip
%    
%    \meta{residue} is one representative of the whole amino acid group. The 
%    colors which are declared by the next four parameters are used 
%    for all residues in this group. \meta{case} and \meta{style} are 
%    as described for example in |\nomatchresidues|.
%    \end{enumerate}
%    
%    \subsection{Creating new functional shading modes}
%    
%    The grouping of amino acids due to other properties can make sense as
%    suggested by \textsc{Karlin} and \textsc{Ghandour} [2], e.\,g.\ 
%    physical properties (molecular weight, shape), kinetic properties
%    (reaction velocity, Michaelis-Menton constant), or structure
%    ($\alpha$-helices, $\beta$-sheets, turns).
%    
%    \label{Lfuncgroup}
%    New amino acid groups are defined with the
%    |\funcgroup| command. This command needs six parameters:
%    \medskip
%    
%    \quad|\funcgroup{|\meta{descr}|}{|\meta{residues}|}{|\meta{res.col.}|}{|\meta{shad.col.}|}|
%    
%    \hfill|{|\meta{case}|}{|\meta{style}|}|
%    \medskip
%    
%    \meta{descr} contains descriptive text which is displayed in the legend.
%    The second parameter \meta{residues} holds the amino acids to be
%    grouped. The colors for the foreground and background are set 
%    with the following two parameters, the case and style is declared by the 
%    last parameters. The example below defines a 
%    funcional group named `acidic ($-$)' containing the amino acids
%    aspartic and glutamic acid with white letters on a red background:
%    \bigskip
%    
%    \quad|\funcgroup{acidic ($-$)}{DE}{White}{Red}{upper}{up}|
%    \bigskip
%    
%    For the usage of colors see section \ref{colors}. Up to nine
%    individual groups can be defined. New groups are simply added to the
%    already existing groups, i.\,e.\ if an extension of the group
%    definitions of an existing shading mode is desired there is
%    no need to clear these groups und re-define them again. Just 
%    add the new groups with the |\funcgroup| command. To create 
%    completely new modes use the command
%    |\shadingmode{functional}| without an option 
%    \emph{before} setting the new groups. The new definitions are active
%    only in the functional shading mode---so be sure to
%    have it switched on before setting the new groups.
%    Remember, |\shadingmode{functional}| without an optional parameter
%    clears all groups defined before, see above. The following example
%    shows the definitions needed to produce an output which is identical 
%    to the functional mode `charge':
%    \bigskip
%    
%    \quad|\begin{texshade}{|\meta{alignmentfile}|}|
%    \medskip
%    
%    \quad\quad |\shadingmode{functional}|
%    
%    \quad\quad |\funcgroup{acidic ($-$)}{DE}{White}{Red}{upper}{up}|
%    
%    \quad\quad |\funcgroup{basic ($+$)}{HKR}{White}{Blue}{upper}{up}|
%    \medskip
%    
%    \quad|\end{texshade}|
%    
%    
%    \subsection{Appearance of the consensus line}
%    
%    \label{Lthreshold}
%    An important parameter for the calculation of the consensus is the
%    threshold percentage. Default setting is 50\%, i.\,e.\ to become
%    the consensus residue more than half of the residues at this
%    position must be identical or similar, depending on the shading
%    mode. Any percentage between 0 and 100 is allowed and can be 
%    set with 
%    |\threshold{|\meta{percentage}|}|, e.\,g.\ |\threshold{50}|.
%    
%    \label{Lconstosingleseq}
%    Another possibility is to set one sequence of the alignment
%    as consensus and 
%    compare the other sequences to this one. Therefore, the
%    command 
%    |\constosingleseq{|\meta{seqref}|}| is provided. The
%    \meta{seqref} selects the sequence to be used as consensus
%    (numbering according to the appearance in the alignment file;
%    top sequence is number~1, or use the sequence name). 
%    Nevertheless, the threshold percentage is also taken into 
%    account, i.\,e.\ with a threshold of 50\% half
%    of the sequences must be identical or similar compared to the 
%    specified consensus sequence in order to be shaded.
%    \label{Lconstoallseqs} With |\constoallseqs| the 
%    consensus is calculated considering all sequences (the case 
%    described in the paragraph above).
%    
%    \label{Lshowconsensus}\label{Lhideconsensus}
%    \label{Lnameconsensus}
%    Consensus lines are displayed either on the top or at the bottom
%    of the alignment by calling 
%    \medskip
%
%    |\showconsensus[|\meta{color/scale}|[,|\meta{color/scale}|]]{|\meta{position}|}| 
%    \medskip
%
%    with 
%    \meta{scale} |Gray|, |BlueRed|, |RedBlue|, |GreenRed|, |RedGreen|,
%    |ColdHot| (recommended) or |HotCold| and \meta{position} |top| 
%    or |bottom|. 
%
%    The first color defines the foreground, i.e. the letters, the
%    second color---if specified---defines the background. 
%    If a color scale is named the consensus will be shaded according
%    to the level of sequence conservation. For an example see page
%    \pageref{shadecons}. You can find more information on color scales 
%    on page \pageref{Lgraphs}.
%
%    To hide the consensus use 
%    |\hideconsensus|. The consensus
%    line is named `consensus' in english texts, `consenso' in spanish
%    or `Konsensus' if the |german.sty| is used. With 
%    |\nameconsensus{|\meta{name}|}| any name can be set.
%    
%    \label{Ldefconsensus} 
%    You can tell \TeXshade{} which symbols or letters to use in
%    the consensus line for different matching qualities by 
%    \bigskip
%    
%    \quad|\defconsensus{|\meta{symbol1}|}{|\meta{symbol2}|}{|\meta{symbol3}|}|.
%    \bigskip
%    
%    The following parameters are allowed for symobols 1--3:
%    
%    \begin{enumerate}
%    
%    \item \meta{symbol1} = no match symbol (if below threshold)
%    
%          \begin{itemize}
%             \item any character or letter
%             \item |{}| (empty braces) for blank space
%          \end{itemize}
%          
%    \item \meta{symbol2} = conserved symbol (if threshold is exceeded)
%    
%          \begin{itemize}
%             \item |upper| (prints the consensus residue in uppercase)
%             \item |lower| (prints the consensus residue in lowercase)
%             \item any character or letter
%             \item |{}| (empty braces) for blank space
%          \end{itemize}
%          
%    \item \meta{symbol3} = all match symbol (if all residues match and
%                                 \hfill |\allmatchspecial| is active)
%    
%          \begin{itemize}
%             \item see \meta{symbol2}
%          \end{itemize}
%    
%    \end{enumerate}
%    
%    Example: |\defconsensus{{}}{*}{upper}| does not show non matching
%    residues in the consensus line, marks conserved residues 
%    with `|*|', and displays the uppercase letter of the consensus
%    residue at positions where all residues match.
%    
%    
%    \label{Lconsensuscolors}
%    Finally, the colors of the above defined symbols are adjustable
%    by the command: 
%    
%    \begin{tabbing}
%    \quad|\consensuscolors|\=|{|\meta{res.col.1}|}{|\meta{shad.col.1}|}|\\
%    
%    \>|{|\meta{res.col.2}|}{|\meta{shad.col.2}|}|\\
%    
%    \>|{|\meta{res.col.3}|}{|\meta{shad.col.3}|}|\\
%    \end{tabbing}
%    
%    The color definitions are in the same order as in the
%    |\defconsensus| command:
%    
%    \begin{enumerate}
%    
%    \item \meta{res.col.1} = no match residue color (if below threshold)
%    
%          \meta{shad.col.1} = no match background color 
%          
%    \item \meta{res.col.2} = conserved residue color (if threshold is exceeded)
%    
%          \meta{shad.col.2} = conserved background color 
%          
%    \item \meta{res.col.3} = all match residue color (if all residues match and
%                                     \hfill |\allmatchspecial| is active)
%    
%          \meta{shad.col.3} = all match background color 
%    
%    \end{enumerate}
%    
%    For colors which are not to be changed empty braces can be used.
%    
%    Example:\medskip
%    
%    \quad|\consensuscolors{}{}{Blue}{White}{Red}{Green}|
%    \medskip
%    
%    Non matching symbol colors are not changed, 
%    conserved residues are displayed blue on white and where all residues
%    match red symbols on green ground are displayed in the 
%    consensus line.
%    
%    \subsection{Display of logos}
%    
%    \subsubsection{Sequence logos}
%    
%    \label{Lshowsequencelogo}\label{Lhidesequencelogo}
%    \begin{fmpage}
%    {\sc Important:} sequence logos will only be properly set with DVIPS, see
%    p.\pageref{require}, pdftex cannot scale the characters! Thus, you need
%    to run \LaTeX{}�(not pdf\LaTeX{}) to generate a DVI-file, which can be 
%    converted to {\sc PostScript} and PDF afterwards, e.g.\ using 
%    {\sc GhostView} or |ps2pdf|.
%    \end{fmpage}\medskip
%
%    In a sequence logo [7], the information content $I(P_i)$ of 
%    each alignment position $i$ is defined as 
%
%    \[ 
%    I(P_i) = \log_2 \vert\Sigma\vert + \sum P_{ij} \cdot \log_2 P_{ij}
%    \]
%
%    \noindent
%    with $\vert\Sigma\vert$ being the cardinality of the used alphabet, 
%    i.\,e. 4 for DNA and 20 for protein sequences, and $P_{ij}$ 
%    being the frequency of residue $j$ at this position. Each position 
%    is displayed as a stack of residue symbols whose heights 
%    represent their proportion of the information content (example on
%    p.\pageref{logo}).
%
%    The display of sequence logos can be either on the top or at the bottom
%    of a nucleotide or protein alignment. Logos will be shown after the
%    command: |\showsequencelogo[|\meta{colorset}|]{|\meta{top/bottom}|}|. If no optional
%    \meta{colorset} is selected the residues will be shaded as follows:\medskip
%
%    \begin{itemize}
%    \item Nucleotide sequences
%
%    \begin{itemize}
%      \item[G]: Black
%      \item[A]: Green
%      \item[T,U]: Red
%      \item[C]: Blue
%    \end{itemize}
%    
%
%    \item Protein sequences (similar to rasmol)
%
%    \begin{itemize}
%      \item[D,E]: Red
%      \item[C,M]: Yellow
%      \item[K,R]: Blue
%      \item[S,T]: Orange
%      \item[F,Y]: MidnightBlue
%      \item[N,Q]: Cyan
%      \item[G]:   LightGray
%      \item[L,V,I]: Green
%      \item[A]: DarkGray
%      \item[W]: CarnationPink
%      \item[H]: CornflowerBlue
%      \item[P]: Apricot
%      \item[B,Z]: LightMagenta
%    \end{itemize}
%    \end{itemize}
%    
%    Optional color sets correspond to the functional shading modes
%    |chemical|, |rasmol|, |hydropathy|, |structure|, |standard area|, 
%    |accessible area| (see p.\pageref{funcdef}). The |\showsequencelogo| 
%    command can be reversed by |\hidesequencelogo|.
%
%    \label{Llogocolor}\label{Lclearlogocolors}
%    Logo colors can be turned to `Black' with the command
%    |\clearlogocolors[|\meta{color}|}| with the optional parameter
%    not set. The optional parameter can be used to set all 
%    residue colors to \meta{color}, e.g.\ |\clearlogocolors[Blue]|.
%    User specific logo color sets are defined by using
%    |\logocolor{|\meta{residues}|}{|\meta{color}|}|, e.g.\ 
%    |\logocolor{DE}{Red} \logocolor{CM}{Yellow}| etc.
%
%    \label{Ldofrequencycorrection}\label{Lundofrequencycorrection}
%    It is common practice for protein sequence logos to correct
%    amino acid frequencies to the background frequency in the
%    alignment, which usually differs from the equal distribution
%    of 5\% for each residue. Frequency correction can be turned on
%    by |\dofrequencycorrection| and off by |\undofrequencycorrection|.
%
%    \label{Llogostretch}The vertical extent of the logo can be changed by 
%    |\logostretch{|\meta{factor}|}|, e.g.\ |\logostretch{1.5}|.
%    The width of the logo characters is dependent on the character
%    width set for the alignment, see |\charstretch| on p.\pageref{Lcharstretch}.
%
%    \label{Lshowlogoscale}\label{Lhidelogoscale}Finally, the bit-scale 
%    can be turned off and on using |\hidelogoscale| and
%    |\showlogoscale[|\meta{color}|]{|\meta{position}|}|, respectively, with
%    \meta{position} |left|, |right|, or |leftright| and an optional
%    \meta{color}. 
%    \label{Lnamesequencelogo}
%    A name for the sequence logo can be set, which is displayed
%    next to the scale by |\namesequencelogo{|\meta{name}|}|.
%
%
%    \subsubsection{Subfamily logos}
%
%    Subfamily logos provide a novel tool to visualize
%    subfamily-specific sequence deviations at alignment positions with
%    a high information content in an intuitive way.
%
%    This is achieved by subtracting from the frequency of a residue within 
%    a pre-defined subset of sequences, i.\,e. a subfamily, the frequency of 
%    this residue in the remaining set of sequences. The difference is then 
%    weighted by the information content, see above section on sequence logos.
%    An example is shown on p.\pageref{sublogo}.
%
%    Subtraction of frequencies produces values from $-1$ to $1$. Positive 
%    values correspond to residues which are characteristic for the subfamily 
%    (shown upright in the output), negative values to those that are typical 
%    for the remaining sequences (shown upside-down). Positions with an equal 
%    distribution of the residue result in a zero value. 
%
%    \label{Lshowsubfamilylogo}\label{Lhidesubfamilylogo}\label{Lsetsubfamily}
%    Subfamily logos are displayed analogous to sequence logos by the command 
%    |\showsubfamilylogo[|\meta{colorset}|]{|\meta{top/bottom}|}| and hidden by
%    |\hidesubfamilylogo|. To calculate a subfamily logo, it is further required
%    to define a subfamily within the alignment by 
%    |\setsubfamily{|\meta{seqrefs}|}|, e.g. |\setsubfamily{1-10,20,AQP3}|. 
%
%    For coloring residues, display/stretching of the scales, and frequency 
%    correction the same commands as for sequence logos apply with two exceptions.
%    \label{Lshownegatives}\label{Lhidenegatives}
%    First, subfamily logos contain negative values, which can be displayed
%    |\shownegatives[|\meta{weak, medium, strong}|]| or hidden 
%    |\hidenegatives|. Without the optional parameter negative residues will
%    be tinted by 50\%, i.e. |medium|. This greatly improves readability. 
%    \label{Lnamesubfamilylogo}
%    Second, a name for the subfamily logo is set by 
%    |\namesubfamilylogo[|\meta{neg.name}|]{|\meta{pos.name}|}| with a required
%    name for the positive part of the logo and an optional name for the negative
%    part.
%
%    \label{Lrelevance}\label{Lshowrelevance}\label{Lhiderelevance}
%    In order to better recognize relevant positions in the subfamily logo, a 
%    bit-value can be set above which the deviation is considered relevant
%    by the command |\relevance{|\meta{bit-value}|}|. If this command is
%    not given 2.321\,bit is assumed for proteins, i.\,e.
%    $\log_2 5$, and 1\,bit for DNA, i.\,e. $\log_2 2$. Such positions will 
%    be labeled by 
%    |\showrelevance[|\meta{color}|]{|\meta{symbol}|}|, e.\,g.
%    |\showrelevance[Blue]{$\nabla$}|. The symbol will be hidden with
%    |\hiderelevance|. 
%
%    \subsection{Appearance of the sequence lines}
%    
%    \label{seqlines}
%    
%    \subsubsection{Names, numbers and gaps}
%     \label{Lshownames}\label{Lshownumbering}
%    Many parameters that influence the appearance of the actual sequence
%    lines can be changed for customization.
%    Thus, the sequence names can be shown colored via \meta{color}
%    either left or right by
%    \medskip
%    
%    \quad|\shownames[|\meta{color}|]{|\meta{position}|}|
%    \medskip
%
%    with \meta{position} set to |left| or |right|. The numbering can be
%    displayed either left or right and even on both sides by
%    \medskip
%    
%    \quad|\shownumbering[|\meta{color}|]{|\meta{position}|}|
%    \medskip
%    
%    with \meta{position} |left|, |right| or |leftright|. Both,  
%    names and numbering can be displayed on the same side.     
%    \label{Lnamescolor}\label{Lnumberingcolor}    
%    The colors can also be set with |\namescolor{|\meta{color}|}| and 
%    |\numberingcolor{|\meta{color}|}|, respectively. 
%
%    \label{Lnameseq}
%    \TeXshade{} uses the sequence names from the 
%    alignment input file. This can cause some
%    problems during the \TeX-run when special characters are present
%    in those names! \TeXshade{} does not accept the following characters
%    in sequence names: |\ { } @| spaces and the tilde. Those have to be replaced in 
%    the input file. The characters |#| and |%| can only be used with a
%    leading backslash, e.\,g. |\#|. This must also be changed in the
%    input file. All other special characters should be displayed 
%    properly.    
%    
%    Sequence names that are accepted by \TeXshade{} can further be
%    changed in the |texshade| environment: 
%    \medskip
%    
%    \quad|\nameseq{|\meta{seqref}|}{|\meta{name}|}| 
%    \medskip
%    
%    \meta{seqref} selects the sequence whose name is to be changed. 
%    The basis for the \meta{seqref} is the appearance in
%    the alignment input file with the top sequence = 1, or the old 
%    name. 
%    \label{Lnamecolor}\label{Lnumbercolor}    
%    In order to change the colors only of some sequence names or numbers 
%    the commands 
%    |\namecolor{|\meta{seq1}|, ... ,|\meta{seq n}|}{|\meta{color}|}| and 
%    |\numbercolor{|\meta{seq1}|, ... ,|\meta{seq n}|}{|\meta{color}|}| 
%    are provided.
%    
%    \label{Lhidenames}\label{Lhidename}
%    \label{Lhidenumbering}\label{Lhidenumber}
%     In order to hide all names or the numbering use the command
%     |\hidenames| or |\hidenumbering|. If only the names or numbers of
%     some sequences should be hidden apply 
%     
%     |\hidename{|\meta{seq1}|, ... ,|\meta{seq n}|}| or
%     
%     |\hidenumber{|\meta{seq1}|, ... ,|\meta{seq n}|}|, respectively.
%    
%    \label{Lstartnumber} \label{Lallowzero} \label{Ldisallowzero}
%    In some situations, e.\,g.\ when only sections of sequences are 
%    displayed, one
%    may not want to have the residue numbering start out with number~1.
%    The command 
%    |\startnumber{|\meta{seqref}|}{|\meta{first residue number}|}|
%    allows one to set the starting number of any sequence to any value
%    incl.\ negative values but except `0' which is not usually used in
%    sequence numbering (the transition from negative to positive
%    values is like this: \ldots\ $-2$, $-1$, 1, 2 \ldots). If, however,
%    the use of the number `0' is wanted as sometimes in sequence logos
%    this can be turned on by |\allowzero| and off with |\disallowzero|.
%    
%    \label{Lseqlength}
%    \TeXshade{} needs to know the correct length of the sequences
%    to be able to break them right after the last residue. If
%    MSF files are used as an input the length is already given
%    but the calculation is usually wrong because the gaps are
%    also counted. Thus, \TeXshade{} counts the number of residues
%    during each run by itself and stores the values in the |.aux| file. That
%    means that it needs two runs to get the numbers right. Again,
%    this is only important if the gap symbol after the sequence end
%    should be suppressed, see below (|\hideleadinggaps|).
%    
%    If you know the correct length of the sequences you can use the
%    command 
%    \medskip
%    
%    \quad|\seqlength{|\meta{seqref}|}{|\meta{length}|}| 
%    \medskip
%    
%    in order to set the values by hand and have the gaps break 
%    properly already in the first \TeX{} run.
%    \medskip
%    
%    Example: |\seqlength{1}{346}| means that sequence no.~1 is 346 
%    residues long.
%    
%    
%    \label{Lsetends}
%    \TeXshade{} can display a section of the complete alignment
%    without the need to edit the alignment input file or even 
%    to re-calculate
%    the entire alignment. This allows one to use one single 
%    alignment of the full length proteins or open reading frames for
%    multiple visualizations of different sections in a document as
%    done in this manual. Thus, the file |AQPpro.MSF| contains
%    the full-length multiple protein alignment of five aquaporins but
%    only sections are displayed as examples in 
%    \ref{ident} through \ref{accarea}. The definition of a section
%    is done by  
%    \medskip
%    
%    \quad|\setends{|\meta{seqref}|}{|\meta{startnumber}|..|\meta{stopnumber}|}|.
%    \medskip
%    
%    Again, \meta{seqref} is the sequence number based on the 
%    appearance in the alignment file, or the name; further, in order to use
%    the consensus as a measure for the sequence section the
%    string `|consensus|' as \meta{seqref} is accepted. The 
%    specified sequence is truncated at
%    positions \meta{startnumber} and \meta{stopnumber}. All other 
%    sequences are cut accordingly. If the number of the first
%    residue in the sequence is set to a new value with the 
%    |\startnumber| command (s.\,a.) this is taken into account. Some examples:
%    \medskip
%    
%    \quad a) |\setends{1}{20..100}|
%    \medskip
%    
%    \quad b) |\startnumber{1}{15} \setends{1}{35..115}|
%    \medskip
%    
%    Both commands select the same section from the alignment but the
%    numbering for sequence 1 starts at position~20 in the first example and at 
%    position~35 in the latter.
%    \medskip
%    
%    \quad c) |\setends{consensus}{20..100}|
%    \medskip
%    
%    This may describe a completely different section of the multiple
%    sequence alignment.
%    
%     \label{Lshowruler}\label{Lhideruler}
%     \label{Lrulersteps}\label{Lrulercolor}
%     \label{Lrotateruler}\label{Lunrotateruler}
%     Another possibility to label sequence positions is to switch
%    on a ruler on the top or at the bottom of the sequence block
%    using \label{ruler}
%    |\showruler[|\meta{color}|]{|\meta{position}|}{|\meta{seqref}|}|. 
%    The residue ruler of one sequence \meta{seqref} or the consensus 
%    (declare `|consensus|' as \meta{seqref}) can be 
%    displayed at \meta{position} |top| or |bottom|.
%    The ruler is hidden with  |\hideruler|. The steps between two
%    numbers are set by |\rulersteps{|\meta{number}|}|. If the steps
%    are set to be very close ($< 4$) or when every position is numbered, the
%    numbering is automatically rotated by 90$^\circ$. Using |\rotateruler|
%    and |\unrotateruler| this can be done and undone manually. 
%    In order to change the
%    ruler color use the optional parameter or the command 
%    |\rulercolor{|\meta{color}|}|.
%    
%    \label{Lgapchar}\label{Lgaprule}
%    \label{Lgapcolors}\label{gapchar}
%    Further, the symbol which is displayed in sequence gaps is freely 
%    selectable with  
%    |\gapchar{|\meta{symbol}|}|. \meta{symbol} can be any character
%    or symbol. If math symbols are to be used math mode must be
%    activated by |$| characters, i.\,e. |\gapchar{{$\triangle$}}|.
%    Note the double curly braces in the last command. Everytime a
%    `complex' character is used, i.\,e. a character definition consisting 
%    of more than one letter, it must be braced in order to be interpreted as one 
%    character. One exception is |\gapchar{rule}|; with this 
%    parameter lines are drawn in the sequence gaps with a certain 
%    thickness defined by |\gaprule{|\meta{thickness}|}|, e.\,g.
%    |\gaprule{1.5pt}|. The colors of the gaps and gap symbols are set by 
%    |\gapcolors{|\meta{symbol color}|}{|\meta{background color}|}|.
%    
%    There are some discussions whether or not to display gap symbols before
%    and after the actual sequence. Since v1.3a one can control the
%    appearance of those gap symbols by the commands
%    \label{Lshowleadinggaps} \label{Lhideleadinggaps}
%    |\showleadinggaps| and |\hideleadinggaps|. By default, leading 
%    gaps are indicated by symbols despite my personal
%    thinking that it could suggest that 
%    there are some not displayed residues upstream resp.\ downstream of the 
%    gap.
%    
%    
%    
%    \subsubsection{Hiding, killing, separating and ordering}
%    
%    \label{kill}
%    
%    \label{Lhideseq}\label{Lhideseqs}\label{Lshowseqs}\label{Lkillseq}
%    If one or more sequences from the alignment input file should be used for
%    the calculation of the consensus but it is desired not to
%    display these sequences in the final output use the command 
%    |\hideseq{|\meta{seq1}|,|\meta{seq2}|,|\ldots|,|\meta{seq n}|}|. 
%    For consecutive sequence numbers a dash can be used, e.\,g. 
%    |\hideseq{1-3}| instead of |\hideseq{1,2,3}|. Decending series 
%    are also permitted, e.\,g. |\hideseq{3-1}|.
%    This command allows one for example to hide 
%    the sequence which has been defined as the consensus sequence
%    with |\constosingleseq|. When all sequences should be hidden, e.g. to
%    show a sequence logo alone, one can simply say |\hideseqs|. This
%    command is reversed by |\showseqs|.
%
%    In order to completely exclude sequences the command 
%    |\killseq{|\meta{seq1}|,|\meta{seq2}|,|\ldots|,|\meta{seq n}|}| is 
%    provided. Again, for number series the dash can be used (s.\,a.). The 
%    designated sequences are neither displayed nor
%    considered for the calculation of the consensus. This is
%    another possibility to comment out sequences in addition
%    to the use of an exclamation point infront of the |Name:|
%    definition in an MSF-file (see figure on page \pageref{commout}).
%    
%    \label{Ldonotshade}
%    The command 
%    |\donotshade{|\meta{seq1}|,|\meta{seq2}\ldots|,|\meta{seq n}|}| 
%    makes 
%    one or more sequences (remember the dash, s.\,a.) appear unshaded 
%    in black letters on white background.
%    This does not influence any other sequences or the consensus
%    calculation.
%    
%    \label{Lhideresidues}\label{Lshowresidues}
%    If a very graphical output of the sequences is desired, the 
%    residue symbols or letters can be blanked out by
%    |\hideresidues|. Now, only the shaded boxes are printed. 
%    In combination with |\gapchar{rule}| one obtains alignments
%    in a style \`a la Mondrian.
%    The residues reappear with |\showresidues|.
%    
%    \label{Lseparationline}\label{Lsmallsep}
%    \label{Lmedsep}\label{Lbigsep}
%    \label{Lvsepspace}
%    If an alignment contains members of several subgroups of a
%    protein or a gene family it may be rather helpful to visualize the group
%    divisions by a separation line. Therefore, the command
%    |\separationline{|\meta{seqref}|}| is applicable. This 
%    command inserts vertical space after the sequence which is
%    refered to by \meta{seqref}. How much space is inserted
%    is defined by one of the following commands: 
%    |\smallsep|, |\medsep| (default) or |\bigsep|. These lengths
%    correspond to the known |\small|-, |\med|- and |\bigskip| commands. 
%    With |\vsepspace{|\meta{length}|}| any length with any
%    \TeX{} unit can be assigned, e.\,g. |\vsepspace{2mm}|.
%    
%    \label{Lorderseqs}
%    The sequence order given by the alignment input file is easily
%    reorganized by 
%    |\orderseqs{|\meta{seq1}|,|\meta{seq2}|,|\ldots|,|\meta{seq n}|}|
%    without the need for editing the alignment input file (which 
%    would be a big copy'n'paste job).
%    Make sure that all sequences are assigned in this
%    command. If there are more sequences present than numbers or names in the
%    command an error message will occur. Here also, the dash can be 
%    used for sequence number series. Example: |\orderseqs{1-3,6-4,7}| 
%    is equivalent to |\orderseqs{1,2,3,6,5,4,7}|.
%    Reordering of sequences only changes the output; all commands using
%    the parameter \meta{seqref} are not influenced, because \meta{seqref} 
%    always corresponds to the appearance in the alignment file. Thus, 
%    to completely reverse the order of a five sequence alignment simply type 
%    |\orderseqs{5-1}|.
%    
%    
%    \subsubsection{Residues per line and further settings}
%    
%    \label{Lresiduesperline}\label{Lresiduesperline*}
%    By default \TeXshade{} puts the highest possible by five 
%    divisible number of residues in one line depending on the 
%    |\textwidth|. With |\residuesperline{|\meta{number}|}| a new 
%    value can be set. If this value exceeds the highest possible 
%    number of residues per line it is ignored; lower values are
%    accepted of course. But also in the latter case the number
%    of residues printed per line is rounded such to be divisible by five. 
%    To force \TeXshade{}
%    to set lines with exactly the desired number of residues use
%    the asterisk-extended command |\residuesperline*{|\meta{number}|}|. 
%    Expect multiple
%    \emph{overfull hbox} errors after this command, because in this
%    mode \TeXshade{} does not check the length of the lines any
%    more.
%    
%    \label{Lcharstretch}\label{Llinestretch}
%    \TeXshade{} calculates the dimensions of a shaded box from
%    the width and height of the uppercase letter `M' and the depth of
%    the lowercase `g'. Depending on the font used for the
%    sequence residues the box dimensions might not be fully
%    satisfactory. With |\charstretch{|\meta{factor}|}| and
%    |\linestretch{|\meta{factor}|}| the width and height/depth,
%    respectively, of the boxes can be multiplied individually by a 
%    \meta{factor} to stretch ($>1$) or shrink ($<1$) the dimensions.
%    
%    \label{Lnumberingwidth}
%    The reserved space for the sequence numbering is set by the
%    command |\numberingwidth{|\meta{n digits}|}|. Here, the default setting
%    is four-digit numbering, i.\,e.\ $-999$ through 9999. If this range
%    is to be changed assign the desired number as parameter
%    \meta{n digits}, e.\,g.\ |\numberingwidth{111111}| reserves
%    space for 6 digit numbering.
%    
%    The vertical space between the sequence blocks can be controlled
%    by the commands |\smallblockskip|, |\medblockskip| (default 
%    setting), 
%    \label{Lsmallblockskip}\label{Lmedblockskip}
%    \label{Lbigblockskip}\label{Lnoblockskip}
%    \label{Lvblockspace}
%    |\bigblockskip| or |\noblockskip|. Further, the command 
%    |\vblockspace{|\meta{length}|}| allows one to set a defined space
%    length using any \TeX{} unit, e.\,g.\ |\vblockspace{0.4in}|.
%    
%    Two more commands set the space between the sequence blocks to be
%    \label{Lflexblockspace}\label{Lfixblockspace}
%    flexible (|\flexblockspace|) (default) or fixed (|\fixblockspace|).
%    Flexible means, that only the vertical white space between the
%    blocks is kept to the settings by
%    e.\,g. |\medblockskip|. This results in flexible space between 
%    the actual blocks depending on the presence of feature lines. When 
%    switching to fixed space the distance of the blocks is kept constant
%    by using more white space between blocks without feature lines.
%    Thus, a difference between flexible and fixed space will only be 
%    noticeable when features are used.
%    
%    \label{Lalignment}
%    The position of the output can be aligned left, right
%    or centered on the page by |\alignment{|\meta{position}|}| 
%    with the \meta{position} parameter |left|, |center| or 
%    |right|.
%    
%    
%    
%    \subsubsection{Fingerprinting}
%    
%    \label{fingerprint}
%    
%    \label{Lfingerprint}
%    An easy way to gain an overview on complete alignments is 
%    provided by displaying a so called alignment `fingerprint'.
%    In this style the whole sequence can be shown in one line. Due to
%    the lacking space the residue names are hidden and the shaded
%    boxes are reduced to thin vertical colored lines. The command
%    |\fingerprint{|\meta{res. per line}|}| takes one argument stating
%    the desired number of residues per line, e.\,g. |\fingerprint{1000}|.
%    All \TeXshade{} commands are compatible with |\fingerprint|, 
%    i.\,e. all shading modes are applicable for displaying overviews
%    on similarity or every functional aspect. Also, all kinds of
%    labeling---as described in the following---work with this
%    command.
%    
%    
%    \subsection{Individual shading and labeling of sequence stretches}
%    
%    Computer calculated alignment shading is informative---but
%    even more information can be visualized by manual labeling
%    of positions and regions of interest with different colors,
%    text styles or graphical marks and descriptive text. All this 
%    is provided by easy to handle \TeXshade{} commands.
%    
%    
%    \subsubsection{Manual shading of regions and blocks}
%    \label{shaderegion}
%    
%    \label{Lshaderegion}
%    Besides the shading calculated by \TeXshade{} any region can be
%    shaded manually with a color specified by the user. This is very
%    useful to highlight secondary protein modification
%    sites such as phosphorylation or glycosylation sites or longer
%    motifs for example protein/protein interaction sites.
%    This is done by the use of the following command:
%    \medskip
%    
%    \quad|\shaderegion{|\meta{seqref}|}{|\meta{start1}..\meta{stop1}|,|\meta{start2}..\meta{stop2}|,|
%    
%    \hfill\ldots|,|\meta{start n}..\meta{stop n}|}{|\meta{res.col.}|}{|\meta{shad.col.}|}|
%    \medskip
%    
%    Example: in order to shade residue number 13 and the region
%    20--30 of sequence number 1 in red letters on green ground 
%    type the following command:
%    \medskip
%    
%    \quad|\shaderegion{1}{13..13,20..30}{Red}{Green}|
%    \medskip
%    
%    If the consensus is to be shaded use |consensus| as 
%    \meta{seqref}.
%    
%    \label{Lshadeblock}
%    In analogy to |\shaderegion| which is restricted to one single
%    sequence |\shadeblock| shades the corresponding region in all 
%    other sequences as well
%    except the consensus. If also the consensus is to be shaded 
%    define the region using |consensus| as \meta{seqref}.
%    \medskip
%    
%    \quad|\shadeblock{|\meta{seqref}|}{|\meta{start1}..\meta{stop1}|,|\meta{start2}..\meta{stop2}|,|
%    
%    \hfill\ldots|,|\meta{start n}..\meta{stop n}|}{|\meta{res.col.}|}{|\meta{shad.col.}|}|
%    \medskip
%    
%    
%    \subsubsection{Emphasizing and tinting regions and blocks}
%    
%    \label{Lemphregion}\label{Lemphblock}
%    If it is prefered to keep the calculated shading colors 
%    but distinct regions or blocks are yet to be emphasized one
%    can use the following commands to change the font style of 
%    such regions:
%    \medskip
%    
%    \quad|\emphregion{|\meta{seqref}|}{|\meta{start1}..\meta{stop1}|,|\meta{start2}..\meta{stop2}|,|
%    
%    \hfill\ldots|,|\meta{start n}..\meta{stop n}|}|
%    \medskip   
%    
%    and
%    \medskip
%    
%    \quad|\emphblock{|\meta{seqref}|}{|\meta{start1}..\meta{stop1}|,|\meta{start2}..\meta{stop2}|,|
%    
%    \hfill\ldots|,|\meta{start n}..\meta{stop n}|}|
%    \medskip   
%    
%    \label{Lemphdefault}
%    Which style \TeXshade{} uses for emphasizing regions is defined by 
%    |\emphdefault{|\meta{style}|}|. Default setting is the
%    \emph{italics} font shape (set by |\emphdefault{it}|). In order to change
%    this setting choose one of the styles |bf, md, up, it, sl, rm, sf, tt|.
%    
%    Example: |\emphdefault{bf}|
%    \medskip
%    
%    \label{Ltintregion}\label{Ltintblock}
%    Further, it is possible to tint the region or block in question
%    by using the commands (for example see hydropathy-figure on page 
%    \pageref{hydro}):
%    \medskip
%    
%    \quad|\tintregion{|\meta{seqref}|}{|\meta{start1}..\meta{stop1}|,|\meta{start2}..\meta{stop2}|,|
%    
%    \hfill\ldots|,|\meta{start n}..\meta{stop n}|}|
%    \medskip   
%    
%    and
%    \medskip
%    
%    \quad|\tintblock{|\meta{seqref}|}{|\meta{start1}..\meta{stop1}|,|\meta{start2}..\meta{stop2}|,|
%    
%    \hfill\ldots|,|\meta{start n}..\meta{stop n}|}|
%    \medskip   
%    
%    \label{Ltintdefault}
%    The level of tinting in the region in question can be set by 
%    |\tintdefault{|\meta{level}|}| with |weak|, |normal|, and
%    |strong| as possible \meta{level}s.
%    
%    Another option is to draw a bounding box around the sequence block
%    in question (for an example see diversity mode-figure on page 
%    \pageref{frame}) with the 
%    command:\footnote{Thanks to Alan Robinson for inspiration.}
%    \medskip\label{Lframeblock}
%
%    \quad|\frameblock{|\meta{seqref}|}{|\meta{start1}..\meta{stop1}|,|\meta{start2}..\meta{stop2}|,|
%    
%    \hfill\ldots|,|\meta{start n}..\meta{stop n}|}{|\meta{color}|[|\meta{length}|]}|
%    \medskip
%
%    With the optional parameter the default line thickness of the frame can
%    be changed, example: |\frameblock{1}{10..20,50..70}{Red[2pt]}|
%
%    \subsubsection{Graphical labeling of sequence features}
%    
%    \label{feature}
%    
%    \label{Lfeature}
%    The |\feature| command is designed to fulfill most needs for the
%    graphical labeling of sequence stretches and the setting of descriptive 
%    text. It needs five parameters:
%    \medskip
%    
%    \quad|\feature{|\meta{position}|}{|\meta{seqref}|}{|\meta{start1}..\meta{stop1}|,|
%    
%    \quad\quad\meta{start2}..\meta{stop2}|,|\ldots|,|\meta{start n}..\meta{stop n}|}{|\meta{labelstyle}|}{|\meta{text}|}|
%    \medskip
%    
%    In the following paragraphs all possible parameter settings of 
%    this rather complex but mighty command are discussed in detail.
%    The parameter \meta{position} tells \TeXshade{} where to display
%    the feature label, i.\,e. on the top of the alignment (|top|),
%    or at the bottom (|bottom|). Further, there can be a feature line
%    ontop of the top feature line (|ttop|) or below the bottom
%    feature line (|bbottom|). Thus, up to four features
%    overlapping in four different lines may be displayed. 
%    Depending on the content of the feature lines the gaps between 
%    them might be not satisfactory. 
%    \label{Ltopspace}\label{Lttopspace}
%    \label{Lbottomspace}\label{Lbbottomspace}
%    Therefore, four separate commands can be employed to change the 
%    space between |ttop| and |top| 
%    (|\ttopspace{|\meta{length}|}|), between |top| and the alignment
%    (|\topspace{|\meta{length}|}|), between the alignment and 
%    |bottom| (|\bottomspace{|\meta{length}|}|) and between |bottom|
%    and |bbottom| (|\bbottomspace{|\meta{length}|}|). Use positive
%    values to further separate the lines, e.\,g. 
%    |\ttopspace{3mm}| or negative values to reduce the space, e.\,g.
%    |\bottomspace{-0.1in}|.
%    
%    The argument \meta{seqref} and the third 
%    parameter containing the definitions of the specified regions
%    are identical to the ones described before in several commands, e.\,g.
%    |\ruler| (\ref{ruler}) or |\shaderegion| (\ref{shaderegion}). 
%    
%    New is the fourth parameter for the definition of the label style.
%    There are many possibilities like braces, helices, boxes, arrows, bars, any
%    fill character, bar graphs, color scales or even translations of the 
%    specified regions. 
%    \medskip
%
%    \textbf{Braces:}\\
%    In order to display an over- or underbrace as
%    a label use the parameter |{brace}|. Depending on the 
%    \meta{position} (|ttop|, |top|, |bottom| or |bbottom|) the respective brace is
%    displayed. The standard color of braces is 
%    black. It can be changed by an optional parameter directly after 
%    the definition of the symbol, e.\,g. |{brace[Red]}|.
%    \medskip
%
%    \textbf{Protein $\alpha$-Helices:}\\
%    The parameter |{helix}| will plot a symbolized $\alpha$-helix
%    as a label. The standard color of the helix spiral is 
%    black. It can be changed by an optional parameter directly after 
%    the definition of the symbol, e.\,g. |{helix[Red]}|.
%    \medskip
%
%    \textbf{Filling a stretch with a symbol:}\\
%    A region can be filled with any character for
%    labeling purposes using the parameter |{fill:|\meta{symbol}|}|.
%    The \meta{symbol} is freely selectable; the usage is like
%    in |\gapchar| (\ref{gapchar}). Do not use spaces before or after 
%    the expression \meta{symbol}; this will shift the symbols to the
%    respective direction. The standard color of the fill symbol is 
%    black. It can be changed by an optional parameter directly after 
%    the definition of the symbol, e.\,g. |{fill:$\bullet$[Red]}|.
%    
%    The |\feature| command does not like special characters in
%    text mode, e.\,g. |\dag|. One has to use the math version of
%    those symbols between |$|-signs. The following quite common
%    text symbols have also a math equivalent\footnote{Thanks to 
%    Darrell Conklin for reporting this problem}:
%    
%    \begin{center}
%    \begin{tabular}{cll}
%    \emph{symbol} & \emph{command} & \emph{description} \\ \hline
%    $\dagger$ & |$\dagger$| & dagger\\
%    $\ddagger$ & |$\ddagger$| & double dagger\\
%    $\mathparagraph$ & |$\mathparagraph$| & paragraph mark\\
%    $\mathsection$ & |$\mathsection$| & section mark\\
%    $\mathdollar$ & |$\mathdollar$| & dollar\\
%    $\lbrace$ & |$\lbrace$| & left brace\\
%    $\rbrace$ & |$\rbrace$| & right brace\\
%    \end{tabular}
%    \end{center}
%    \medskip
%
%    \textbf{Labeling restriction or protease cutting sites:}\\
%    If a label is needed that points between two residues, e.\,g.
%    for showing restriction sites, simply use the feature style
%    |{restriction[|\meta{color}|]}|. This will show a filled 
%    triangle with the tip right between the residues to be labeled,
%    e.\,g. |\feature{top}{1}{25..26}{restriction[Blue]}{EcoR I}|.
%
%    \medskip
%    
%    \textbf{Boxes:}\\
%    Boxed text is printed using the parameter |{box:|\meta{text}|}|.
%    By default black letters in a white framed box are displayed. In 
%    order to change these colors optional parameters can be included
%    in the argument: 
%    \medskip
%
%    \quad|{box[|\meta{framecolor,boxcolor}|][|\meta{length}|]:|\meta{text}|[|\meta{textcolor}|]}|.
%    \medskip
%
%    If the box frame and fill colors are the same it is sufficient to
%    use only this one color as an argument in the command. The optional
%    parameter \meta{length} defines the thickness of the box frame. If
%    this parameter is not set in the command the value from the 
%    |\featurerule{|\meta{length}|}| command (see below) is used.
%    \medskip
%    
%    Examples: 
%    \medskip
%
%    \quad|{box[Blue]:$\alpha$~helix[Yellow]}|
%    \smallskip
%
%    \quad|{box[Blue,Red]:$\alpha$~helix[Yellow]}|
%    \smallskip
%
%    \quad|{box[Blue,Red][2pt]:$\alpha$~helix[Yellow]}|
%    \medskip
%
%    \medskip
%    
%    \textbf{Horizontal bars and arrows:}\\
%    For displaying bars and arrows a simple selection scheme 
%    consisting of three consecutive characters is
%    used as the \meta{labelstyle} parameter. Each bar or arrow is
%    defined by its left end, the middle part, and the right end.
%    The following table gives some examples for the construction
%    of arrows and bars.
%    
%    \begin{center}
%    \begin{tabular}{cl}
%    middle & \\
%    \hbox to 1.6cm{\hss left end} \raisebox{1mm}{$\downarrow$} \hbox to 1.6cm{right end} & \\ \hline
%    |---|& plain bar \\
%    |===|& double bar \\
%    |-->|& right arrow \\
%    |'->|& right arrow with up hook \\
%    |<-|$\vert$ & left \emph{maps to} arrow \\
%    |<-o| & left arrow with ball at right end\\
%    |<=>|& double arrow, two heads \\
%    |,-,|& plain bar with down hooks\\
%    $\vert$|=|$\vert$ & double bar with vertical ends\\
%    \end{tabular}
%    \end{center}
%    
%    All combinations of the left-end-characters 
%    (|-=<',|$\vert$o), the middle-characters (|-=|),
%    and the right-end-characters (|-=>',|$\vert$o) are
%    allowed and produce the desired arrow or bar.
%    The color is changed as described above.
%    \label{Lfeaturerule} The thickness can be generally 
%    set by the separate command |\featurerule{|\meta{length}|}|
%    with any \TeX{} measure as \meta{length}, e.\,g.\ |\featurerule{3pt}|. 
%    This value is then used for all arrows, bars, and boxes (see above)
%    throughout the alignment. If an individual thickness for a 
%    particular arrow should be set one can add an optional
%    parameter to the \meta{labelstyle} parameter, e.g.
%    |{o->[Red][1mm]}|. Similar to the boxes described above, a text can be put on
%    the arrow or bar, e.\,g.\ |{<->[Red][1mm]:$\beta$-sheet[Blue]}|.
%
%
%    In \TeXshade{} versions before v1.9, the original \LaTeX{}-arrows 
%    were used. These have now been replaced by more modern looking
%    arrows with scalable line thickness. If the classical look is
%    requested, use |v| instead of |<| or |>| in the arrow definition,
%    e.\,g.\ |{--v}|, to get them back. The new arrow style makes use of
%    of the AMS math symbol font (amssymb.sty). Thus, in order to 
%    display the arrow heads correctly make sure that this style is    
%    present on your system (usually it is in a common \LaTeX{} installation).
%    \medskip
%
%    \textbf{Sequence translations:}\\
%    With the option |{translate}|, sequence stretches can be 
%    translated from nucleotide to peptide sequences as well as 
%    backtranslations from peptide to nucleotide sequences are
%    possible. Default setting for the translations is the standard
%    genetic code. Of course, the codons can be re-defined by the
%    user. The command \label{Lcodon}
%    |\codon{|\meta{amino acid}|}{|\meta{triplet1, \ldots, triplet n}|}|
%    has been implemented for this issue. The usage is simple. Replace
%    \meta{amino acid} by the single letter code of the amino acid
%    to be defined and add a list of triplets for this residue.    
%    Example definition for the amino acid \emph{alanine}:
%    \medskip
%    
%    \quad |\codon{A}{GCA,GCG,GCC,GCT,GCU,GCN}|
%    \medskip
%    
%    Note the last triplet in the list. It contains an ambiguity code
%    |N| which stands for \emph{any} nucleotide. This triplet has been 
%    added at the last position because the last triplet is used
%    for the generation of the backtranslated nucleotide sequence from
%    a peptide. Two files are included in the \TeXshade{}
%    distribution as examples (|standard.cod, ciliate.cod|). If you 
%    want to define a new genetic code store your commands in a file 
%    like the examples. Such files with the suffix |.cod| can be 
%    loaded in the \TeXshade{} environment by \label{Lgeneticcode}
%    |\geneticcode{|\meta{filename}|}|, e.\,g. |\geneticcode{ciliate}|.
%    Do not designate the suffix |.cod| in \meta{filename}. Please 
%    note, when inspecting the example files, that only the exchanges
%    compared to the standard code need to be defined in a new genetic code file. 
%    
%    When DNA sequences are translated to protein the resulting amino
%    acids are aligned to the second nucleotide of each triplet. 
%    It is more difficult to produce a satisfactory display of
%    backtranslated nucleotide sequences due to the lack of space. 
%    You need thrice as much space than the original peptide sequence,
%    because single letter amino acid code is translated to a triplet
%    code. Therefore, the user can choose from five display styles
%    for backtranslations depending on personal preferences:
%    \medskip\label{Lbacktranslabel}
%    
%    \quad |\backtranslabel[|\meta{size}|]{|\meta{style}|}|, with
%    \medskip
%    
%    \begin{tabbing}
%    \qquad\qquad|{|\meta{style}|}|\ \= = |{horizontal}|\\
%       \> = |{alternating}|\\
%       \> = |{zigzag}|\\
%       \> = |{oblique}|\\
%       \> = |{vertical}|
%    \end{tabbing}
%    
%    \meta{size} can be any \TeX{} size from |tiny| up to |Huge|, but 
%    |tiny| is recommended (and default setting). Translations
%    can be colored as all other labels, see above.
%    \medskip
%
%    \textbf{Bar graphs and color scales:}\label{Lgraphs}\\
%    Sequence related numeral data, such as hydropathy or solvent
%    accessibility data etc., can be shown in a feature line as bar graphs
%    or color scales. The data are (a) pre-defined or calculated by 
%    \TeXshade{} due to amino acid properties or conservation, (b) are 
%    provided in a separate file or (c) may be entered by hand in the 
%    |\feature| command. 
%
%    (a) Currently, three different
%    properties can be plotted, i.e. |hydrophobicity|, |molweight|, and 
%    |charge|. Further, the level of sequence conservation at the given
%    protein sequence stretch can be shown (|conservation|). 
%
%    (b) The format of a data file is simple: every value must 
%    appear in a separate line. Numbers and the Java-typical `NaN' for
%    `Not a Number' are permitted. Comments are allowed, because \TeXshade{}
%    ignores all lines starting with a letter except `NaN' lines (avoid 
%    `|-|' as the first
%    character of a comment line as this is interpreted as a negative number).
%    Make sure that there are as many values as positions defined as the 
%    sequence stretch in the feature command.
%    \TeXshade{} will read this file and determine the minimal and maximal 
%    values. These data are then normalized for plotting.
%    Due to \TeX's limited calculation capabilities no values above 10\,737
%    are allowed and the difference between minimum and maximum must not
%    exceed this very number. Values below 0.001 may be susceptible to major
%    rounding errors. Thus, try to provide your data already normalized to
%    moderate scales, e.g. 0.0\,--\,1.0 or -100\,--\,100. 

%    (c) Data which is  
%    directly entered in the |\feature| command must be normalized to integer
%    values with a maximal difference of 100 between the highest and lowest
%    value, e.g. -50\,--\,50 or 0\,--\,100.
%
%    For (b) and (c), the range to be plotted can be set by hand as an optional parameter
%    in the |\feature| command. This can be necessary when the data file
%    contains values between e.g. $-0.44$ and $0.87$. Without help \TeXshade{} 
%    will assume $-0.44$ as minimum and $0.87$ as maximum. But if the actual 
%    range to be plotted should be $-1.0$\,--\,$1.0$ this needs to be set
%    manually, see examples below. Be aware of the fact, that if you 
%    define a scale by hand, which is more narrow than the values of the
%    input, this will stretch the bars accordingly. It is NOT recommended
%    to use this method for stretching bars vertically. Instead another
%    command has been introduced. 
%    \label{Lbargraphstretch}\label{Lcolorscalestretch}
%    The plotted bars can be stretched by a factor if the appearance is
%    not as desired: |\bargraphstretch{|\meta{factor}|}|. Here, the factor 
%    is multiplied with the bar length, e.g |\bargraphstretch{2}| will double
%    the bar height, |\bargraphstretch{0.5}| will make them half as high.
%    Similarly, color scales can be stretched vertically with 
%    |\colorscalestretch{|\meta{factor}|}|.
%
%    The default color of bar graphs is gray and can be changed by an 
%    optional parameter at the end of the |label| definition. Further, an optional 
%    background color can be chosen for the bars. Doing so will visualize
%    the maximal bar extension.
%
%    Default for
%    color scales is a 5\% gray scale from very light gray to black (|Gray|).
%    More colorful scales have been implemented, i.e. |BlueRed|, |RedBlue|, |GreenRed|,
%    |RedGreen|, |ColdHot| and |HotCold|, the latter two being particularly 
%    useful for ranges from negative to positive values.
%
%    The general format of this feature label definition for bar graphs is:
%    \medskip
%
%    \quad |{bar[|\meta{min}|,|\meta{max}|]:|\meta{properties/file/data}|[|\meta{color(,bgcolor)}|]}|
%    \medskip
%
%    and for color scales:
%    \medskip
%
%    \quad|{color[|\meta{min}|,|\meta{max}|]:|\meta{properties/file/data}|[|\meta{scale}|]}|
%    \medskip
%
%    Some examples:
%    \medskip
%
%    \qquad |{bar:conservation}|
%    \medskip
%
%    \qquad |{bar:hydrophobicity}|
%    \medskip
%
%    \qquad |{bar:charge[Red]}|
%    \medskip
%
%    \qquad |{bar:molweight[Red,Gray10]}|
%    \medskip
%
%    \qquad |{bar:10,20,30,40,50[Red]}|
%    \medskip
%
%    \qquad |{bar[-20,40]:-10,0,10,20,30[Red,Gray10]}|
%    \medskip
%
%    \qquad |{bar:data.txt}|
%    \medskip
%
%    \qquad |{bar[-10,10]:data.txt[Red,Gray10]}|
%    \medskip
%
%    \qquad |{color:conservation[BlueRed]}|
%    \medskip
%
%    \qquad |{color:hydrophobicity[GreenRed]}|
%    \medskip
%
%    \qquad |{color:charge}|
%    \medskip
%
%    \qquad |{color:molweight}|
%    \medskip
%
%    \qquad |{color[-10,10]:data.txt[ColdHot]}|
%    \medskip
%
%    \qquad |{color[-0.1,0.1]:otherdata.txt[ColdHot]}|
%    \medskip
%
%    See also the example output in section \ref{graphs} on page
%    \pageref{graphs}.
%
%    \medskip
%
%    \textbf{No graphical label, only text:}\\
%    If no graphical label is
%    wanted the fourth parameter of |\feature| can be empty
%    braces.
%    \medskip
%    
%    Finally, the fifth parameter of the |\feature| command contains 
%    the descriptive text
%    for the labeled region. Type whatever you want incl. symbols and
%    math chars. The text field can also contain sequence translations.
%    In this case just set \meta{text} = |{translate}|. There is a 
%    command for setting the size and style of backtranslated sequences
%    in the feature \meta{text} which corresponds to the one
%    described above: \label{Lbacktranstext}
%    \medskip
%    
%    \quad |\backtranstext[|\meta{size}|]{|\meta{style}|}|
%    \medskip    
%    
%    Again, the color can be set by an
%    optional parameter appended to the text. For how to change the 
%    font size of text or symbols in the feature style line 
%    (|featurestyles|) or the in descriptive text line (|features|)
%    see section \ref{Lsetsize}, page \pageref{Lsetsize}.
%    
%    
%    Examples for the appearance of features are given in the 
%    overview section (\ref{over}), see:
%    \medskip
%    
%    \emph{similarity mode} (\ref{similar}): fill-character; here, only 
%         one position is labeled. It is also possible to label a longer 
%         stretch, then, the character is printed several times to
%         fill the specified region.
%         
%    \quad|\feature{top}{1}{93..93}{fill:$\downarrow$}{first...}|   
%     
%    \quad|\feature{bottom}{1}{98..98}{fill:$\uparrow$}{second...}|    
%    \medskip
%    
%    \emph{diversity mode} (\ref{diverse}): frames, text only
%    
%    \quad|\feature{top}{1}{77..109}{}{AQP2 species variants}|
%    
%    \quad|\frameblock{1}{82..82,106..106}{Red[1pt]}|
%    \medskip
%    
%    \emph{functional mode} (\ref{func}): bar graph, color scale, tinting, box, arrow, 
%                                         translation, brace, helix
%    
%    \quad|\feature{top}{3}{153..165}|
%
%    \quad\quad\quad\quad\quad|{bar[-50,50]:-50,-45,-40,...,40,45,50}{}|
%    \medskip
%
%    \quad|\feature{top}{3}{167..186}|
%
%    \quad\quad\quad\quad\quad|{color:5,10,15,...,90,95,100[ColdHot]}{}|
%    \medskip
%
%    \quad |\feature{top}{1}{158..163}{brace}{tinted}|
%
%    \quad|\tintblock{1}{158..163}|
%    \medskip
%
%    \quad|\feature{top}{1}{138..157}|
%    
%    \quad\quad\quad\quad\quad|{box[Blue,Red][0.5pt]:$\alpha$~helix[Yellow]}|
%    
%    \quad\quad\quad\quad\quad|{transmembrane domain 4}|
%    
%    \quad|\feature{top}{1}{164..170}{o->[Red]}{trans. dom. 5}|
%    
%    \quad|\feature{top}{1}{158..163}{translate[Blue]}{}|
%    
%    \quad|\backtranslabel{oblique}|
%    
%    \quad|\feature{bottom}{1}{158..163}|
%    
%    \quad\quad\quad\quad\quad|{brace[Blue]}{loop D[Blue]}|
%    \medskip
%
%    \quad|\feature{top}{1}{138..157,164..170}{helix}{membr.}|
%
%    \quad|\feature{top}{1}{158..163}{---}{loop}|
%
%    \quad|\featurerule{1mm}|
%    \medskip
%    
%    \emph{bar graphs and color scales} (\ref{graphs}): sequence conservation, 
%                                         charge, molecular weight, hydrophobicity
%    
%    \quad|\feature{ttop}{1}{138..170}{bar:conservation}{}|
%
%    \quad|\feature{top}{1}{138..170}{color:charge}{}|
%
%    \quad|\feature{bottom}{1}{138..170}|
%
%    \quad\quad\quad\quad\quad|{color:molweight[ColdHot]}{}|
%
%    \quad|\feature{bbottom}{1}{138..170}|
%
%    \quad\quad\quad\quad\quad|{bar:hydrophobicity[Red,Gray10]}{}|
%    \medskip 
%    
%    \subsubsection{Including secondary structure information}
%    
%    \label{structure}
%    
%    \label{LincludeDSSP}
%    \label{LincludeSTRIDE}
%    \label{LincludePHDsec}
%    \label{LincludePHDtopo}
%    \label{LincludeHMMTOP}
%    The DSSP [8], STRIDE [9], PHD [10] and HMMTOP [11] algorithms produce 
%    secondary protein structure predictions. PHD files contain both,
%    secondary structure information and topology data. This information can be
%    displayed in an alignment by one of the commands:
%    \bigskip
%    
%    \begin{tabular}{ll}
%    |\includeDSSP| & sec. structure calculated by DSSP\\
%    
%    |\includeSTRIDE| & sec. structure calculated by STRIDE \\
%    
%    |\includePHDsec| & sec. structure calculated by PHD \\
%    
%    |\includePHDtopo| & topology data calculated by PHD \\
%    
%    |\includeHMMTOP| & topology data calculated by HMMTOP \\
%    \end{tabular}
%    \bigskip
%    
%    The syntax is |\includeDSSP{|\meta{seqref}|}{|\meta{filename}|}|,
%    with |seqref| indicating the number or name of the sequence for which 
%    the secondary structure data is calculated and |filename| designating the 
%    corresponding structure file to be included.
%    
%    Several types of secondary structures are predicted by these 
%    programs; in order to designate them in \TeXshade{} use the names
%    from the right column:
%    
%    \begin{center}
%    \begin{tabular}{ll}
%    secondary structure & designation\\[3mm]
%    \emph{DSSP and STRIDE} & \\[2mm]
%    4-helix ($\alpha$-helix) & |alpha| \\
%    isolated $\beta$-bridge  & |bridge| \\
%    extended strand ($\beta$-strand) & |beta| \\
%    3-helix (3$_{10}$-helix) & |3-10| \\
%    5-helix ($\pi$-helix)    & |pi| \\
%    H-bonded turn            & |turn| \\[3mm]
%    \emph{PHDsec} & \\[2mm]
%    helix                    & |alpha| \\
%    sheet                    & |beta| \\[3mm]
%    \emph{PHDtopo and HMMTOP} & \\[2mm]
%    internal region          & |internal| \\
%    external region          & |external| \\
%    transmembrane domain     & |TM| \\
%    \end{tabular}
%    \end{center}
%    
%    \label{LshowonDSSP}
%    \label{LshowonSTRIDE}
%    \label{LshowonPHDsec}
%    \label{LshowonPHDtopo}
%    \label{LshowonHMMTOP}
%    \label{LhideonDSSP}
%    \label{LhideonSTRIDE}
%    \label{LhideonPHDsec}
%    \label{LhideonPHDtopo}
%    \label{LhideonHMMTOP}
%    By default all three types of helices and the strands are 
%    displayed whereas turns and bridges are skipped. If it is 
%    desired to shown them as well, call for example |\shownonDSSP{bridge,turn}|.
%    In analogy to this example all structure features can be activated
%    in DSSP, STRIDE, PHDsec, PHDtopo and HMMTOP. In order to hide
%    certain structure types use for example |\hideonDSSP{3-10,pi}|.
%    
%    The DSSP format has two columns of sequence numberings. The first 
%    column is consecutive, whereas the second column contains the 
%    actual sequence numbering. This can be different from the first
%    column when sequence parts are missing in the DSSP file. One can
%    choose which column will be read by \TeXshade{} by 
%    \label{LfirstcolumnDSSP} \label{LsecondcolumnDSSP}
%    `|\firstcolumnDSSP|' and |\secondcolumnDSSP|'. The second column 
%    is still default.
%    
%    The HMMTOP algorithm can present its results as plain text or 
%    as HTML---plain text needs to be selected here. Further, the 
%    output can be formatted in a single line or in an extended form 
%    (see the HMMTOP documentation). Both can be read and interpreted 
%    by \TeXshade{}. Importantly, HMMTOP files can contain topology
%    predictions of multiple sequences. \TeXshade{} tries to find
%    the correct data based on the respective sequence name. If the
%    sequence name is not found in the file, the first topology data
%    is used. Using an optional parameter (number of the prediction
%    in the file or name) one can define which data from the file is
%    to be used:
%    \medskip
%    
%    |\includeHMMTOP{|\meta{seqref in texshade}|[|\meta{seqref in file}|]}{|\meta{filename}|}|
%    \medskip
%    
%    PHD predictions: when starting the PHD software do not
%    restrict the prediction to secondary structure or topology alone.
%    This leads to changes in the PHD output file which are not
%    correctly interpretable by \TeXshade{} due to ambiguities. There
%    is no way around it---thus, run the full prediction.
%
%    Now, some information on how \TeXshade{} extracts and displays
%    secondary structure features. In short, it is a two step process.
%    First, \TeXshade{} analyzes the secondary structure file and 
%    extracts all necessary data. This data is converted into a 
%    format which is readable and processable by \TeXshade{} using the 
%    |feature| command (see \ref{feature}). This command allows one to 
%    label sequence stretches graphically. For a detailed explanation
%    see the indicated reference. A list of feature commands is saved
%    in a file with the ending `|.sec|' for DSSP, STRIDE and PHDsec
%    or `|.top|' for PHDtopo. Then, in a second step, this file is loaded 
%    again and executed. When \TeXshade{} encouters this file a
%    second time, i.\,e. in a second \TeX{} run, it uses the already
%    existing file for the output. The great advantage of this method 
%    is its flexibility. Due to the simple reason that the feature 
%    file can be edited in the meantime. Thus, the user has the 
%    ability to change the computer generated file according to his
%    personal needs. On the other hand, one can force \TeXshade{} to
%    write a new file every time by the optional argument |[make new]| in the 
%    include command, e.\,g. |\includePHDsec[make new]{1}{AQP.phd}|.
%    
%    \label{Lappearance}
%    Finally, the appearance of the feature labels can be assigned by 
%    the command 
%    
%    |\appearance{|\meta{filetype}|}{|\meta{type}|}{|\meta{position}|}{|\meta{labelstyle}|}{|\meta{text}|}|.
%    
%    Here, \meta{filetype} stands for one of the following secondary structure 
%    file types: |DSSP|, |STRIDE|, |PHDsec|, |PHDtopo| or |HMMTOP| and 
%    \meta{type} designates the secondary structure type as shown in 
%    the right column of the table above. The other
%    arguments \meta{position}, \meta{labelstyle} and \meta{text} 
%    are almost as described in \ref{feature}. 
%    \label{Lnumcount}
%    \label{Lalphacount}
%    \label{LAlphacount}
%    \label{Lromancount}
%    \label{LRomancount}
%    One further possibility
%    is to include internal counters for each secondary structure type.
%    Just add one of the following commands 
%    to the text in the feature description. 
%    
%    \begin{center}
%    \begin{tabular}{ll}
%    \emph{counter} & \emph{display} \\[2mm]
%    |\numcount|     & 1, 2, 3 \ldots \\
%    |\alphacount|   & a, b, c \ldots \\
%    |\Alphacount|   & A, B, C \ldots \\
%    |\romancount|   & i, ii, iii \ldots \\
%    |\Romancount|   & I, II, III \ldots \\
%    \end{tabular}
%    \end{center}
%    
%    Examples: 
%    
%    \quad|\appearance{DSSP}{alpha}{ttop}|
%    
%    \quad\quad\quad\quad\quad\quad\quad|{-->}{$\alpha$-helix~\Alphacount}|
%    
%    \quad|\appearance{PHDtopo}{TM}{bottom}|
%    
%    \quad\quad\quad\quad\quad\quad\quad|{box[Blue]:TM\numcount[Yellow]}{}|
%    
%    
%    \subsection{Displaying and building legends}
%    
%    \label{Lshowlegend}\label{Lhidelegend}\label{Lmovelegend}
%    \label{Lgermanlanguage}\label{Lenglishlanguage}\label{Llegendcolor}
%    \label{Lspanishlanguage}
%    For each predefined shading mode \TeXshade{} can print an appropriate
%    legend to explain the used
%    shading colors. The commands |\showlegend| and |\hidelegend|
%    display or clear the legend at the end of the alignment. 
%    The legend is displayed by default beneath the first residue 
%    of the last alignment line. The location can be changed by 
%    |\movelegend{|\meta{x-offset}|}{|\meta{y-offset}|}|. Both 
%    parameters require a \TeX{} length, e.\,g. |\movelegend{5cm}{-2cm}|
%    moves the legend 5\,cm to the right and 2\,cm up.
%    
%    The language for the descriptions is english by default;
%    if the |\german.sty| package is active legend texts are in 
%    german. So far, german, spanish and english are implemented. With the 
%    commands |\germanlanguage|, |\spanishlanguage| and |\englishlanguage| 
%    switching between the languages 
%    is made possible. For the addition of other languages contact me.
%    Finally, the color of the describing legend texts can be set 
%    with the command |\legendcolor{|\meta{color}|}|.
%    
%    User defined legends are easily built with the following command
%    \label{Lshadebox}|\shadebox{|\meta{color}|}|. Use this command outside 
%    the \TeXshade{} environment, e.\,g. in the text or in the caption. As 
%    \meta{color} any color can be designated (see section \ref{colors}) or 
%    one of the following parameters:
%    
%    \begin{itemize}
%    \item |nomatch| = the color used for nonmatching residues
%    
%    \item |similar| = the color used for similar residues
%    
%    \item |conserved| = the color used for conserved residues
%    
%    \item |allmatch| = the color used for the case that all residues 
%                       match (if |\allmatchspecial| is active)
%    
%    \end{itemize}
%    
%    The command simply prints a shaded box in the specified color 
%    then a describing text can be appended. Examples:
%    \medskip
%    
%    \quad|\shadebox{nomatch}---nonmatching residues| 
%    
%    \quad|\shadebox{similar}: similar residues| 
%    
%    \quad|\shadebox{conserved}~conserved residues| 
%    
%    \quad|\shadebox{Yellow}\quad PKA phosphorylation sites|
%    
%    
%    
%    \subsection{Adding captions to the alignment}
%    
%    Since \TeXshade{} v1.5 captions can be added to the alignment. 
%    So far, captions were difficult to use when the alignment was
%    bigger than one page and therefore did not fit into a 
%    figure environment. The \TeXshade{} captions behave exactly as 
%    normal figure captions. They
%    adopt their style, use the figure counter number and appear in
%    the list of figures as any other figure.
%    
%    The usage is slightly different from normal captions but 
%    intuitive: \label{Lshowcaption}
%    \medskip
%    
%    \quad |\showcaption[|\meta{position}|]{|\meta{text}|}|
%    \medskip
%    
%    The optional \meta{position} tells \TeXshade{} to put the caption on
%    |top| or at the |bottom| of the alignment. If nothing is stated here
%    the caption will appear at the bottom. The parameter
%    \meta{text} just holds the caption text as in the normal |\caption|.
%    The command can be used at any position within the |texshade|
%    environment. A simple example would be: 
%    \medskip
%    
%    \quad |\showcaption{A beautiful \TeXshade{} alignment.}|
%    \medskip
%
%    \label{Lshortcaption}
%    In order to show a short version of the caption in the 
%    "List of Figures" the |\shortcaption{|\meta{short caption text}|}| 
%    command can be used.
%    
%    \subsection{Font handling}
%    
%    \subsubsection{Changing font styles}
%    
%    \label{Lsetfamily}\label{Lsetseries}
%    \label{Lsetshape}\label{Lsetsize}
%    The font styles for the numbering, the sequence names,
%    the sequence residues, the descriptive feature texts
%    and the legends can be changed by several commands.
%    \medskip
%    
%    \quad|\setfamily{|\meta{text}|}{|\meta{family}|}|
%    
%    \quad|\setseries{|\meta{text}|}{|\meta{series}|}|
%    
%    \quad|\setshape{|\meta{text}|}{|\meta{shape}|}|
%    
%    \quad|\setsize{|\meta{text}|}{|\meta{size}|}|
%    \medskip
%    
%    The first parameter selects the text whose style is to be
%    changed. Possible first parameters are
%    |numbering|, |names|, |residues|, |features|, |featurestyles| and |legend|.
%    \medskip
%    
%    The style is set by the second parameter:
%    
%    \begin{center}
%    \begin{tabular}{lll}
%    command & \meta{2. parameter} & \\
%    \hline
%    |\setfamily| & |rm| & modern roman font family \\
%           & |sf| & sans serif font family \\
%           & |tt| & typewriter font family \\ \hline
%    |\setseries| & |bf| & bold face series \\
%           & |md| & normal series \\ \hline
%    |\setshape|  & |it| & italics shape \\
%           & |sl| & slanted shape \\
%           & |sc| & small capitals shape \\
%           & |up| & upright shape \\ \hline
%    |\setsize|   & |tiny| & the known \TeX{} sizes \\
%           & |scriptsize| & \\
%           & |footnotesize| & \\
%           & |small| & \\
%           & |normalsize| & \\
%           & |large| & \\
%           & |Large| & \\
%           & |LARGE| & \\
%           & |huge| & \\
%           & |Huge| & \\ \hline
%    \end{tabular}
%    \end{center}
%    
%    Example: |\setfamily{features}{it} \setseries{features}{bf}|
%    \medskip
%    
%    \label{Lsetfont}
%    With the command
%    \medskip 
%    
%    \quad|\setfont{|\meta{text}|}{|\meta{family}|}{|\meta{series}|}{|\meta{shape}|}{|\meta{size}|}|
%    \medskip
%    
%    all four font attributes of one \meta{text} can be changed 
%    simultaneously. The order of the parameters is as indicated.
%    \medskip
%    
%    Example: |\setfont{features}{rm}{it}{bf}{normalsize}|
%    \medskip
%    
%    Further, short commands are provided to change single font
%    attributes quickly. The following commands set attributes
%    of feature texts. 
%    \medskip
%    \enlargethispage{\baselineskip}
%    
%    \quad |\featuresrm| \quad |\featurestiny| \label{Lfeaturesrm}
%    
%    \quad |\featuressf| \quad |\featuresscriptsize|
%    
%    \quad |\featurestt| \quad |\featuresfootnotesize|
%    
%    \quad |\featuresbf| \quad |\featuressmall|
%    
%    \quad |\featuresmd| \quad |\featuresnormalsize|
%    
%    \quad |\featuresit| \quad |\featureslarge|
%    
%    \quad |\featuressl| \quad |\featuresLarge|
%    
%    \quad |\featuressc| \quad |\featuresLARGE|
%    
%    \quad |\featuresup| \quad |\featureshuge|
%    
%    \quad |           | \quad |\featuresHuge|
%    \medskip
%    
%    Corresponding sets are provided for the
%    numbering (|\numberingrm| etc.), 
%    featurestyles (|featurestylesrm| etc.), names (|\namesrm| etc.), 
%    residues (|\residuesrm| etc.) and
%    legend texts (|legendrm| etc.).
%     
%    
%    \subsubsection{Using PostScript fonts}
%    
%    As already mentioned \TeXshade{} makes intensive use of
%    \textsc{PostScript} for shading. Now, that 
%    \textsc{PostScript} output is active anyway, including \textsc{PostScript}
%    fonts is very easy. Just declare in the document header
%    \medskip
%    
%    \quad |\usepackage{|\meta{PS-font}|}|.
%    \medskip
%    
%    
%    The typewriter font of \TeX{} is always a topic of discussions.
%    By including the package |\usepackage{courier}| \TeX's 
%    typewriter font is replaced by the widely accepted \textsc{Courier}.
%    Have a look into the directory |..texinputs:latex:psnfss|; there, 
%    some styles are located which exchange the common \TeX{} fonts by 
%    \textsc{PostScript} fonts, e.\,g.\ |avant.sty|, |bookman.sty|,
%    |chancery.sty|, |courier.sty|, |helvet.sty| or |utopia.sty|.
%    Depending on the style used the |\rmdefault|-, |\sfdefault|-,
%    and |\ttdefault| fonts are substituted partly or completely.
%    Thus, |courier.sty| for instance exchanges only the typewriter font, 
%    whereas |bookman.sty| sets \textsc{Bookman} as |\rmdefault|,
%    \textsc{Avantgarde} as |\sfdefault| and \textsc{Courier} as
%    |\ttdefault|.
%    
%    For further information see \textsc{Tomas Rokicki}'s 
%    |dvips| manual [12].
%    
%    
%    
%    
%    \subsection{Goodies---molweight and charge}
%    
%    \label{molcharge}
%    
%    \label{Lmolweight}\label{Lcharge}
%    During the process of sequence setting \TeXshade{}
%    sums up the molecular weight and charge of the
%    aligned proteins. This data can be accessed by the 
%    following two commands.
%    \medskip
%    
%    \quad|\molweight{|\meta{seqref}|}{|\meta{Da/kDa}|}|
%    
%    \quad|\charge{|\meta{seqref}|}{|\meta{i/o/N/C}|}|
%    \medskip
%    
%    The first parameter \meta{seqref} selects the sequence. The
%    second parameter in the |\molweight| command allows one to
%    switch the units between Dalton (|Da|) and kilo-Dalton 
%    (|kDa|). The |\charge| command needs the second parameter
%    for the correct consideration of the charged protein termini.
%    Thus, `|i|' refers to internal sequences, `|o|' to the 
%    overall charge, `|N|' to N-terminal sequence parts, and
%    `|C|' to the C-terminal end of a protein.
%    \medskip
%    
%    Example: \quad Charge: |\charge{1}{o}|; Weight: |\molweight{1}{Da}|
%    
%    
%    \newpage
%    \section{The PostScript color selection scheme}
%    
%    \label{colors}
%    
%    \textsc{PostScript} provides 64 standard colors. All these 
%    colors are predefined in the |color.sty|. Each color
%    has a pictorial name such as |Bittersweet| and a distinct 
%    composition, e.\,g.\ 0\% cyan + 75\% magenta + 100\% yellow + 
%    24\% black---the so-called CMYK scheme. \TeXshade{} enhances this
%    color scheme by gray scales in 5\% steps. 
%    The following colors and grays can be used in \TeXshade{} by 
%    simply declaring the name of the color in the respective 
%    command, e.\,g.\ |\consensuscolors|:
%    
%    
%    \begin{footnotesize}
%    \begin{tabbing}
%    \emph{name}\hspace{2.5cm}\= \emph{CMYK}\hspace{1.8cm}
%    \=\emph{name}\hspace{2.5cm}\= \emph{CMYK}\\
%    
%     GreenYellow   \>{0.15,0,0.69,0}\>Yellow        \>{0,0,1,0}\\
%     Goldenrod     \>{0,0.10,0.84,0}\>Dandelion     \>{0,0.29,0.84,0}\\
%     Apricot       \>{0,0.32,0.52,0}\> Peach         \>{0,0.50,0.70,0}\\
%     Melon         \>{0,0.46,0.50,0}\> YellowOrange  \>{0,0.42,1,0}\\
%     Orange        \>{0,0.61,0.87,0}\>BurntOrange   \>{0,0.51,1,0}\\
%     Bittersweet   \>{0,0.75,1,0.24}\> RedOrange     \>{0,0.77,0.87,0}\\
%     Mahagony      \>{0,0.85,0.87,0.35}\>Maroon        \>{0,0.87,0.68,0.32}\\
%     BrickRed      \>{0,0.89,0.94,0.28}\> Red           \>{0,1,1,0}\\
%     OrangeRed     \>{0,1,0.50,0}\> RubineRed     \>{0,1,0.13,0}\\
%     WildStrawberry\>{0,0.96,0.39,0}\> Salmon        \>{0,0.53,0.38,0}\\
%     CarnationPink \>{0,0.63,0,0}\> Magenta       \>{0,1,0,0}\\
%     VioletRed     \>{0,0.81,0,0}\> Rhodamine     \>{0,0.82,0,0}\\
%     Mulberry      \>{0.34,0.90,0,0.02}\> RedViolet     \>{0.07,0.90,0,0.34}\\
%     Fuchsia       \>{0.47,0.91,0,0.08}\>Lavender      \>{0,0.48,0,0}\\
%     Thistle       \>{0.12,0.59,0,0}\>Orchid        \>{0.32,0.64,0,0}\\
%     DarkOrchid    \>{0.40,0.80,0.20,0}\> Purple        \>{0.45,0.86,0,0}\\
%     Plum          \>{0.50,1,0,0}\>Violet        \>{0.79,0.88,0,0}\\
%     RoyalPurple   \>{0.75,0.90,0,0}\>BlueViolet    \>{0.86,0.91,0,0.04}\\
%     Periwinkle    \>{0.57,0.55,0,0}\> CadetBlue     \>{0.62,0.57,0.23,0}\\
%     CornflowerBlue\>{0.65,0.13,0,0}\>MidnightBlue  \>{0.98,0.13,0,0.43}\\
%     NavyBlue      \>{0.94,0.54,0,0}\>RoyalBlue     \>{1,0.50,0,0}\\
%     Blue          \>{1,1,0,0}\>Cerulean      \>{0.94,0.11,0,0}\\
%     Cyan          \>{1,0,0,0}\> ProcessBlue   \>{0.96,0,0,0}\\
%     SkyBlue       \>{0.62,0,0.12,0}\>Turquoise     \>{0.85,0,0.20,0}\\
%     TealBlue      \>{0.86,0,0.34,0.02}\>Aquamarine    \>{0.82,0,0.30,0}\\
%     BlueGreen     \>{0.85,0,0.33,0}\> Emerald       \>{1,0,0.50,0}\\
%     JungleGreen   \>{0.99,0,0.52,0}\>SeaGreen      \>{0.69,0,0.50,0}\\
%     Green         \>{1,0,1,0}\>ForestGreen   \>{0.91,0,0.88,0.12}\\
%     PineGreen     \>{0.92,0,0.59,0.25}\> LimeGreen     \>{0.50,0,1,0}\\
%     YellowGreen   \>{0.44,0,0.74,0}\>SpringGreen   \>{0.26,0,0.76,0}\\
%     OliveGreen    \>{0.64,0,0.95,0.40}\>RawSienna     \>{0,0.72,1,0.45}\\
%     Sepia         \>{0,0.83,1,0.70}\>Brown         \>{0,0.81,1,0.60}\\
%     Tan           \>{0.14,0.42,0.56,0}\>\>\\
%     White (Gray0)  \>{0,0,0,0}\>Black (Gray100)    \>{0,0,0,1}\\
%     Gray5          \>{0,0,0,0.05}\>Gray10          \>{0,0,0,0.10}\\
%     Gray15          \>{0,0,0,0.15}\>Gray20          \>{0,0,0,0.20}\\
%     Gray25          \>{0,0,0,0.25}\> Gray30          \>{0,0,0,0.30}\\
%     LightGray       \>{0,0,0,0.33}\> Gray35          \>{0,0,0,0.35}\\
%     Gray40          \>{0,0,0,0.40}\>Gray45          \>{0,0,0,0.45}\\
%     Gray50          \>{0,0,0,0.50}\> Gray          \>{0,0,0,0.50}\\
%     Gray55          \>{0,0,0,0.55}\> Gray60          \>{0,0,0,0.60}\\
%     Gray65          \>{0,0,0,0.65}\> DarkGray        \>{0,0,0,0.66}\\
%     Gray70          \>{0,0,0,0.70}\> Gray75          \>{0,0,0,0.75}\\
%     Gray80          \>{0,0,0,0.80}\>Gray85          \>{0,0,0,0.85}\\
%     Gray90          \>{0,0,0,0.90}\> Gray95          \>{0,0,0,0.95}\\
%     LightGreenYellow\>{0.08,0,0.35,0}\> LightYellow \>{0,0,0.50,0}\\
%     LightGoldenrod  \>{0,0.05,0.42,0}\> LightDandelion\> {0,0.15,0.42,0}\\
%     LightApricot    \>{0,0.16,0.26,0}\> LightPeach   \>{0,0.25,0.35,0}\\
%     LightMelon      \>{0,0.23,0.25,0}\> LightYellowOrange \>{0,0.21,0.50,0}\\
%     LightOrange     \>{0,0.31,0.44,0}\> LightBurntOrange \>{0,0.26,0.50,0}\\
%     LightBittersweet\>{0,0.38,0.50,0.12}\> LightRedOrange\>{0,0.39,0.44,0}\\
%     LightMahagony   \>{0,0.43,0.44,0.18}\> LightMaroon \>{0,0.44,0.34,0.16}\\
%     LightBrickRed   \>{0,0.45,0.47,0.14}\> LightRed    \>{0,0.50,0.50,0}\\
%     LightOrangeRed  \>{0,0.50,0.25,0}\> LightRubineRed  \>{0,0.50,0.07,0}\\
%     LightWildStrawberry\>{0,0.48,0.20,0}\> LightSalmon  \>{0,0.27,0.19,0}\\
%     LightCarnationPink \>{0,0.32,0,0} \> LightMagenta   \>{0,0.50,0,0}\\
%     LightVioletRed  \>{0,0.40,0,0} \> LightRhodamine   \>{0,0.41,0,0}\\
%     LightMulberry   \>{0.17,0.45,0,0.01}\> LightRedViolet \>{0.04,0.45,0,0.17}\\
%     LightFuchsia    \>{0.24,0.46,0,0.04}\> LightLavender \> {0,0.24,0,0}\\
%     LightThistle    \>{0.06,0.30,0,0} \> LightOrchid    \>{0.16,0.32,0,0}\\
%     LightDarkOrchid \>{0.20,0.40,0.10,0}\> LightPurple  \>{0.23,0.43,0,0}\\
%     LightPlum       \>{0.25,0.50,0,0} \> LightViolet \>{0.40,0.44,0,0}\\
%     LightRoyalPurple\>{0.38,0.45,0,0} \> LightBlueViolet \>{0.43,0.46,0,0.02}\\
%     LightPeriwinkle \>{0.29,0.28,0,0} \> LightCadetBlue \> {0.31,0.29,0.12,0}\\
%     LightCornflowerBlue\>{0.33,0.07,0,0}\>LightMidnightBlue\>{0.49,0.07,0,0.22}\\
%     LightNavyBlue   \>{0.47,0.27,0,0} \> LightRoyalBlue \> {0.50,0.25,0,0}\\
%     LightBlue       \>{0.50,0.50,0,0} \> LightCerulean \> {0.47,0.06,0,0}\\
%     LightCyan       \>{0.50,0,0,0} \> LightProcessBlue \> {0.48,0,0,0}\\
%     LightSkyBlue    \>{0.31,0,0.06,0} \> LightTurquoise \>{0.43,0,0.10,0}\\
%     LightTealBlue   \>{0.43,0,0.17,0.01}\> LightAquamarine \>{0.41,0,0.15,0}\\
%     LightBlueGreen  \>{0.43,0,0.17,0}\> LightEmerald   \>{0.50,0,0.25,0}\\
%     LightJungleGreen\>{0.50,0,0.26,0} \> LightSeaGreen  \>{0.35,0,0.25,0}\\
%     LightGreen      \>{0.50,0,0.50,0} \> LightForestGreen\>{0.46,0,0.44,0.06}\\
%     LightPineGreen  \>{0.46,0,0.30,0.13}\> LightLimeGreen\>{0.25,0,0.50,0}\\
%     LightYellowGreen\>{0.22,0,0.37,0} \> LightSpringGreen \>{0.13,0,0.38,0}\\
%     LightOliveGreen \>{0.32,0,0.48,0.20} \> LightRawSienna\>{0,0.36,0.50,0.23}\\
%     LightSepia      \>{0,0.44,0.50,0.35} \> LightBrown    \>{0,0.41,0.50,0.30}\\
%     LightTan        \>{0.07,0.21,0.28,0}\\ 
%     LightLight- and LightLightLight-versions were derived by dividing all values\\ 
%     from Light-color definitions by 2 and 4, respectively. 
%    \end{tabbing}
%
%    \begin{tabbing}
%    \emph{name}\hspace{2.5cm}\= \emph{RGB\quad}\hspace{1.8cm}
%    \=\emph{name}\hspace{2.5cm}\= \emph{RGB\quad}\\
%    
%     BlueRed5        \>{0.15,0.17,0.55} \> BlueRed10 \> {0.20,0.23,0.57}\\
%     BlueRed15       \> {0.24,0.29,0.60} \>BlueRed20 \> {0.33,0.35,0.64}\\
%     BlueRed25       \> {0.43,0.43,0.68} \>BlueRed30 \> {0.52,0.52,0.73}\\
%     BlueRed35       \> {0.60,0.60,0.78} \>BlueRed40 \> {0.70,0.70,0.84}\\
%     BlueRed45       \> {0.80,0.80,0.85} \>BlueRed50 \> {0.86,0.82,0.82}\\
%     BlueRed55       \> {0.87,0.73,0.73} \>BlueRed60 \> {0.89,0.64,0.64}\\
%     BlueRed65       \> {0.90,0.55,0.55} \>BlueRed70 \> {0.91,0.47,0.46}\\
%     BlueRed75       \> {0.91,0.39,0.37} \>BlueRed80 \> {0.90,0.33,0.28}\\
%     BlueRed85       \> {0.89,0.25,0.20} \>BlueRed90 \> {0.88,0.23,0.14}\\
%     BlueRed95       \> {0.87,0.21,0.09} \>BlueRed100\> {0.87,0.16,0.04}\\
%     GreenRed5       \> {0,1,0}          \>GreenRed10\> {0.05,0.95,0}\\
%     GreenRed15      \> {0.10,0.90,0}    \>GreenRed20\> {0.15,0.85,0}\\
%     GreenRed25      \> {0.20,0.80,0}    \>GreenRed30\> {0.25,0.75,0}\\
%     GreenRed35      \> {0.30,0.70,0}    \>GreenRed40\> {0.35,0.65,0}\\
%     GreenRed45      \> {0.40,0.60,0}    \>GreenRed50\> {0.45,0.55,0}\\
%     GreenRed55      \> {0.50,0.50,0}    \>GreenRed60\> {0.55,0.45,0}\\
%     GreenRed65      \> {0.60,0.40,0}    \>GreenRed70\> {0.65,0.35,0}\\
%     GreenRed75      \> {0.70,0.30,0}    \>GreenRed80\> {0.75,0.25,0}\\
%     GreenRed85      \> {0.80,0.20,0}    \>GreenRed90\> {0.85,0.15,0}\\
%     GreenRed95      \> {0.90,0.10,0}    \>GreenRed100\> {0.95,0.05,0}\\
%     ColdHot5        \> {0,0.08,1}       \>ColdHot10 \> {0,0.29,1}\\
%     ColdHot15       \> {0,0.49,1}       \>ColdHot20 \> {0,0.70,1}\\
%     ColdHot25       \> {0,0.90,1}       \>ColdHot30 \> {0,1,0.87}\\
%     ColdHot35       \> {0,1,0.68}       \>ColdHot40 \> {0,1,0.46}\\
%     ColdHot45       \> {0,1,0.25}       \>ColdHot50 \> {0,1,0.04}\\
%     ColdHot55       \> {0.16,1,0}       \>ColdHot60 \> {0.35,1,0}\\
%     ColdHot65       \> {0.56,1,0}       \>ColdHot70 \> {0.79,1,0}\\
%     ColdHot75       \> {0.98,1,0}       \>ColdHot80 \> {1,0.82,0}\\
%     ColdHot85       \> {1,0.60,0}       \>ColdHot90 \> {1,0.40,0}\\
%     ColdHot95       \> {1,0.20,0}       \>ColdHot100\> {0.91,0,0}\\
%     and reverse definitions: |RedBlue|, |RedGreen|, |HotCold|.\\
%    \end{tabbing}
%    \end{footnotesize}
%    
%    Type the color names with the upper case letters exactly as described above.
%    For the definition of new colors use one of the |color.sty| commands:
%    \medskip
%    
%    \quad|\definecolor{|\meta{name}|}{cmyk}{|\meta{C,M,Y,K}|}|
%    \medskip
%    
%    \quad|\definecolor{|\meta{name}|}{rgb}{|\meta{R,G,B}|}|
%    \medskip
%    
%    The \meta{name} can be chosen freely, the values for the color
%    composition must be in the range 0--1, i\,e.\ 0--100\% of the 
%    respective component (`C' -- cyan, `M' -- magenta, `Y' -- yellow,
%    `K' -- black; or `R' -- red, `G' -- green, `Blue' -- blue) separated by 
%    commas.
%    \medskip
%    
%    Examples: 
%    \medskip
%    
%    |\definecolor{Salmon}{cmyk}{0,0.53,0.38,0}|
%    \medskip
%
%    |\definecolor{ColdHot15}{rgb}{0,0.49,1}|
%    \medskip
%
%    \newpage
%    \section{Listing of the \texttt{texshade} default settings}
%    
%    \subsection{Standard definitions}
%    
%    The file |texshade.def| mirrors all commands which are
%    carried out at the beginning of the |texshade| environment.
%    Short comments are also included, thus, it is refered to
%    this file for further information. 
%    
%    \subsection{Colors used in the different shading modes}
%    
%    \vspace{5mm}
%    
%    Color scheme \emph{blues}:
%    \medskip
%    
%    \begin{tabbing}
%    \hspace{1cm}\=\emph{res.color}\hspace{1.5cm}\=\emph{shad.color}\hspace{1.5cm} \= \emph{residues} \\
%    \>Black \> White   \> no match \\
%    \>Black \> Magenta \> similar  \\
%    \>White \> RoyalBlue \> identical \\
%    \>Goldenrod \> RoyalPurple \> all match\\
%    \end{tabbing}
%    \medskip
%    
%    Color scheme \emph{greens}:
%    \medskip
%    
%    \begin{tabbing}
%    \hspace{1cm}\=\emph{res.color}\hspace{1.5cm}\=\emph{shad.color}\hspace{1.5cm} \= \emph{residues} \\
%    \>Black \> White   \> no match \\
%    \>Black \> GreenYellow \> similar  \\
%    \>White \> PineGreen \> identical \\
%    \>YellowOrange \> OliveGreen \> all match\\
%    \end{tabbing}
%    \medskip
%    
%    Color scheme \emph{reds}:
%    \medskip
%    
%    \begin{tabbing}
%    \hspace{1cm}\=\emph{res.color}\hspace{1.5cm}\=\emph{shad.color}\hspace{1.5cm} \= \emph{residues} \\
%    \>Black \> White   \> no match \\
%    \>Black \> YellowOrange \> similar  \\
%    \>White \> BrickRed \> identical \\
%    \>YellowGreen \> Mahagony \> all match\\
%    \end{tabbing}
%    \medskip
%    
%    \newpage
%    Color scheme \emph{grays}:
%    \medskip
%    
%    \begin{tabbing}
%    \hspace{1cm}\=\emph{res.color}\hspace{1.5cm}\=\emph{shad.color}\hspace{1.5cm} \= \emph{residues} \\
%    \>Black \> White   \> no match \\
%    \>Black \> LightGray \> similar  \\
%    \>White \> DarkGray \> identical \\
%    \>White \> Black \> all match\\
%    \end{tabbing}
%    \medskip
%    
%    Color scheme \emph{black}:
%    \medskip
%    
%    \begin{tabbing}
%    \hspace{1cm}\=\emph{res.color}\hspace{1.5cm}\=\emph{shad.color}\hspace{1.5cm} \= \emph{residues} \\
%    \>Black \> White   \> no match \\
%    \>Black \> White \> similar  \\
%    \>White \> Black \> identical \\
%    \>White \> Black \> all match\\
%    \end{tabbing}
%    \medskip
%    
%    Functional mode \emph{charge}:
%    \medskip
%    
%    \begin{tabbing}
%    \hspace{1cm}\=\emph{res.color}\hspace{1.5cm}\=\emph{shad.color}\hspace{1.5cm} \= \emph{residues} \\
%    \>Black \> White   \> no match \\
%    \>White \> Red \> acidic  \\
%    \>White \> Blue \> basic \\
%    \end{tabbing}
%    \medskip
%    
%    Functional mode \emph{hydropathy}:
%    \medskip
%    
%    \begin{tabbing}
%    \hspace{1cm}\=\emph{res.color}\hspace{1.5cm}\=\emph{shad.color}\hspace{1.5cm} \= \emph{residues} \\
%    \>Black \> White   \> no match \\
%    \>White \> Red \> acidic  \\
%    \>White \> Blue \> basic \\
%    \>Black \> Yellow   \> polar uncharged \\
%    \>White \> Green   \> hydrophobic nonpolar \\
%    \end{tabbing}
%    \medskip
%    
%    \newpage
%    Functional mode \emph{chemical}:
%    \medskip
%    
%    \begin{tabbing}
%    \hspace{1cm}\=\emph{res.color}\hspace{1.5cm}\=\emph{shad.color}\hspace{1.5cm} \= \emph{residues} \\
%    \>Black \> White   \> no match \\
%    \>White \> Red \> acidic  \\
%    \>White \> Black \> aliphatic  \\
%    \>White \> Gray \> aliphatic (small) \\
%    \>White \> Green \> amide  \\
%    \>White \> Brown \> aromatic  \\
%    \>White \> Blue \> basic \\
%    \>Black \> Magenta   \> hydroxyl \\
%    \>Black \> Orange   \> imino \\
%    \>Black \> Yellow   \> sulfur \\
%    \end{tabbing}
%    \medskip
%    
%    Functional mode \emph{rasmol}:
%    \medskip
%    
%    \begin{tabbing}
%    \hspace{1cm}\=\emph{res.color}\hspace{1.5cm}\=\emph{shad.color}\hspace{1.5cm} \= \emph{residues} \\
%    \>Black \> White   \> no match \\
%    \>Red \> White   \> Asp, Glu \\
%    \>Blue \> White \> Arg, Lys, His  \\
%    \>MidnightBlue \> White \> Phe, Tyr, Trp  \\
%    \>Gray \> White \> Ala, Gly  \\
%    \>Yellow \> White \> Cys, Met  \\
%    \>Orange \> White \> Ser, Thr \\
%    \>Cyan \> White   \> Asn, Gln \\
%    \>Gree \> White   \> Leu, Val, Ile \\
%    \>Apricot \> White   \> Pro \\
%    \end{tabbing}
%    \medskip
%    
%    Functional mode \emph{structure}:
%    \medskip
%    
%    \begin{tabbing}
%    \hspace{1cm}\=\emph{res.color}\hspace{1.5cm}\=\emph{shad.color}\hspace{1.5cm} \= \emph{residues} \\
%    \>Black \> White   \> no match \\
%    \>Black \> Orange \> external  \\
%    \>Black \> Yellow   \> ambivalent \\
%    \>White \> Green \> internal  \\
%    \end{tabbing}
%    \medskip
%    
%    \newpage
%    Functional mode \emph{standard area}:
%    \medskip
%    
%    \begin{tabbing}
%    \hspace{1cm}\=\emph{res.color}\hspace{1.5cm}\=\emph{shad.color}\hspace{1.5cm} \= \emph{residues} \\
%    \>Black \> White   \> no match \\
%    \>Black \> BrickRed \> G\\
%    \>Black \> Orange  \> A, S\\
%    \>Black \> Yellow   \> C, P  \\
%    \>Black \> YellowGreen   \> T, D, V, N \\
%    \>White \> PineGreen   \> I, E \\
%    \>Black \> SkyBlue   \> L, Q, H, M \\
%    \>White \> RoyalPurple \> F, K \\
%    \>White \> RedViolet   \> Y \\
%    \>White \> Black   \> R, W \\
%    \end{tabbing}
%    \medskip
%    
%    Functional mode \emph{accessible area}:
%    \medskip
%    
%    \begin{tabbing}
%    \hspace{1cm}\=\emph{res.color}\hspace{1.5cm}\=\emph{shad.color}\hspace{1.5cm} \= \emph{residues} \\
%    \>Black \> White   \> no match \\
%    \>Black \> BrickRed \> C \\
%    \>Black \> Orange  \> I, V, G \\
%    \>Black \> Yellow   \> F, L, M, A \\
%    \>Black \> YellowGreen   \> W, S, T, H \\
%    \>White \> PineGreen   \> P \\
%    \>Black \> SkyBlue   \> Y, D, N \\
%    \>White \> RoyalPurple \> E, Q  \\
%    \>White \> RedViolet   \> R \\
%    \>White \> Black   \> K \\
%    \end{tabbing}
%    \medskip
%    
%    \newpage
%    \section{Quick Reference}
%    
%    \textbf{The \TeXshade{} logo}
%    \medskip
%    
%    \quad |\TeXshade|
%    
%    \vspace{1.5\baselineskip}
%    
%    \textbf{The \TeXshade{} environment} (\pageref{tsenvironment}\,ff.)
%    \medskip
%    
%    \begin{quote}
%    |\begin{texshade}[|\meta{parameterfile}|]|
%         |{|\meta{alignmentfile}|}|
%         
%    \quad\emph{further \emph{\TeXshade} commands, if needed}
%    
%    |\end{texshade}|
%    \end{quote}
%    \bigskip
%    
%    \textbf{Predefined shading modes}
%    \medskip
%    
%    \quad|\seqtype{|\meta{type}|}| 
%        \hfill(|P| -- peptide, |N| -- nucleotide) \hfill[\pageref{Lseqtype}]
%        
%    \medskip
%    
%    \quad|\shadingmode[|\meta{option}|]{|\meta{mode}|}|
%        \hfill[\pageref{Lshadingmode}]
%        
%    \medskip
%        
%    \begin{center}    
%    \begin{tabular}{lll}
%    \meta{mode} & \meta{option} &\\ \hline
%    |identical| & |allmatchspecial| &\\
%    |similar|   & |allmatchspecial| &\\
%    |diverse|   & \meta{seqref} &\\
%    |functional|& \meta{type} & |charge| \\
%                &             & |hydropathy| \\
%                &             & |structure| \\
%                &             & |chemical| \\
%                &             & |rasmol| \\
%                &             & |standard area| \\
%                &             & |accessible area| \\ \hline
%    \end{tabular}
%    \end{center}
%    \medskip
%    
%    \quad|\shadeallresidues|
%        \hfill[\pageref{Lshadeallresidues}]
%        
%    \vspace{1.5\baselineskip}
%                
%    \textbf{Shading colors} (\pageref{Lshadingcolors}\,ff.)
%    \medskip
%    
%    \quad|\shadingcolors{|\meta{scheme}|}| \,\, (|blues|, |reds|, 
%                                       |greens|, |grays|, |black|)
%    
%    \quad|\nomatchresidues{|\meta{res.col.}|}{|\meta{shad.col.}|}{|\meta{case}|}{|\meta{style}|}|
%       
%    \quad|\similarresidues{|\meta{res.col.}|}{|\meta{shad.col.}|}{|\meta{case}|}{|\meta{style}|}|
%    
%    \quad|\conservedresidues{|\meta{res.col.}|}{|\meta{shad.col.}|}{|\meta{case}|}{|\meta{style}|}|
%       
%    \quad|\allmatchresidues{|\meta{res.col.}|}{|\meta{shad.col.}|}{|\meta{case}|}{|\meta{style}|}|
%    
%    \quad|\funcshadingstyle{|\meta{residue}|}{|\meta{res.col.}|}{|\meta{shad.color}|}|
%    
%    \hfill|{|\meta{case}|}{|\meta{style}|}| [\pageref{Lfuncshadingstyle}]
%    
%    \vspace{1.5\baselineskip}            
%    
%    \textbf{Residue grouping}
%    \medskip
%    
%    \quad|\pepsims{|\meta{residue}|}{|\meta{similars}|}|
%       \hfill[\pageref{Lpepsims}]
%    
%    \quad|\pepgroups{|\meta{group1}|,|\meta{group2}|, ... , |\meta{groupn}|}|
%       \hfill[\pageref{Lpepgroups}]
%    
%    \quad|\DNAsims{|\meta{residue}|}{|\meta{similars}|}|
%       \hfill[\pageref{LDNAsims}]
%    
%    \quad|\DNAgroups{|\meta{group1}|,|\meta{group2}|, ... , |\meta{groupn}|}|
%       \hfill[\pageref{LDNAgroups}]
%       
%    \vspace{1.5\baselineskip}
%    
%    \textbf{Definition of new functional shading modes}
%    \medskip
%    
%    \quad|\clearfuncgroups| \hfill [\pageref{Lclearfuncgroups}]
%    
%    \quad|\funcgroup{|\meta{descr}|}{|\meta{residues}|}{|\meta{res.col.}|}{|\meta{shad.col.}|}|
%
%    \hfill|{|\meta{case}|}{|\meta{style}|}|
%       \hfill[\pageref{Lfuncgroup}]
%       
%    \vspace{1.5\baselineskip}
%    
%    \textbf{Appearance of the consensus line}
%    \medskip
%    
%    \quad|\threshold{|\meta{percentage}|}|
%       \hfill[\pageref{Lthreshold}]
%    
%    \quad|\constosingleseq{|\meta{seqref}|}| 
%       \hfill[\pageref{Lconstosingleseq}]
%    
%    \quad|\showconsensus[|\meta{color/scale}|[,|\meta{color/scale}|]]{|\meta{top/bot.}|}|
%       \hfill[\pageref{Lshowconsensus}]
%    
%    \quad|\hideconsensus|
%       \hfill[\pageref{Lhideconsensus}]
%    
%    \quad|\nameconsensus{|\meta{name}|}|
%       \hfill[\pageref{Lnameconsensus}]
%    
%    \quad|\defconsensus{|\meta{symbol1}|}{|\meta{symbol2}|}{|\meta{symbol3}|}|
%       \hfill[\pageref{Ldefconsensus}]
%       
%    \vspace*{-0.5\baselineskip}
%    
%    \begin{tabbing}
%    \quad|\consensuscolors|\=|{|\meta{res.col.1}|}{|\meta{shad.col.1}|}|\\
%    
%    \>|{|\meta{res.col.2}|}{|\meta{shad.col.2}|}|\\
%    
%    \>|{|\meta{res.col.3}|}{|\meta{shad.col.3}|}|
%        \hspace{1.2in}[\pageref{Lconsensuscolors}]\\
%    \end{tabbing}
%
%    \textbf{Sequence logos}
%    \medskip
%    
%    \quad|\showsequencelogo[|\meta{colorset}|]{|\meta{top/bottom}|}|
%       \hfill[\pageref{Lshowsequencelogo}]
%    
%    \quad|\hidesequencelogo|
%       \hfill[\pageref{Lhidesequencelogo}]
%    
%    \quad|\clearlogocolors[|\meta{color}|]|
%       \hfill[\pageref{Lclearlogocolors}]
%    
%    \quad|\logocolor{|\meta{residues}|}{|\meta{color}|}|
%       \hfill[\pageref{Llogocolor}]
%    
%    \quad|\showlogoscale[|\meta{color}|]{|\meta{left/right/leftright}|}|
%       \hfill[\pageref{Lshowlogoscale}]
%    
%    \quad|\hidelogoscale|
%       \hfill[\pageref{Lhidelogoscale}]
%    
%    \quad|\logostretch{|\meta{factor}|}|
%       \hfill[\pageref{Llogostretch}]
%    
%    \quad|\namesequencelogo{|\meta{name}|}|
%       \hfill[\pageref{Lnamesequencelogo}]
%    
%    \quad|\dofrequencycorrection|
%       \hfill[\pageref{Ldofrequencycorrection}]
%    
%    \quad|\undofrequencycorrection|
%       \hfill[\pageref{Lundofrequencycorrection}]
%    
%    \vspace{1.5\baselineskip}
%    
%    \textbf{Subfamily logos}
%    \medskip
%    
%    \quad|\showsubfamilylogo[|\meta{colorset}|]{|\meta{top/bottom}|}|
%       \hfill[\pageref{Lshowsubfamilylogo}]
%    
%    \quad|\hidesubfamilylogo|
%       \hfill[\pageref{Lhidesubfamilylogo}]
%    
%    \quad|\setsubfamily{|\meta{seqrefs}|}|
%       \hfill[\pageref{Lsetsubfamily}]
%    
%    \quad|\shownegatives[|\meta{weak, medium, strong}|]|
%       \hfill[\pageref{Lshownegatives}]
%    
%    \quad|\hidenegatives|
%       \hfill[\pageref{Lhidenegatives}]
%    
%    \quad|\namesubfamilylogo[|\meta{neg.name}|]{|\meta{name}|}|
%       \hfill[\pageref{Lnamesubfamilylogo}]
%    
%    \quad|\relevance{|\meta{bit-value}|}|
%       \hfill[\pageref{Lrelevance}]
%    
%    \quad|\showrelevance[|\meta{color}|]{|\meta{symbol}|}|
%       \hfill[\pageref{Lshowrelevance}]
%    
%    \quad|\hiderelevance|
%       \hfill[\pageref{Lhiderelevance}]
%    
%    
%    \vspace{1.5\baselineskip}
%    
%    \textbf{Appearance of the sequence lines}
%    \medskip
%    
%    \quad|\shownames[|\meta{color}|]{|\meta{left/right}|}|
%       \hfill[\pageref{Lshownames}]
%    
%    \quad|\shownumbering[|\meta{color}|]{|\meta{left/right/leftright}|}|
%       \hfill[\pageref{Lshownumbering}]
%    
%    \quad|\nameseq{|\meta{seqref}|}{|\meta{name}|}| 
%       \hfill[\pageref{Lnameseq}]
%    
%    \quad|\namescolor{|\meta{color}|}|
%       \hfill[\pageref{Lnamescolor}]
%    
%    \quad|\namecolor{|\meta{seq1}|, ... ,|\meta{seq n}|}{|\meta{color}|}|
%       \hfill[\pageref{Lnamecolor}]
%    
%    \quad|\hidenames|
%       \hfill[\pageref{Lhidenames}]
%    
%    \quad|\hidename{|\meta{seq1}|, ... ,|\meta{seq n}|}|
%       \hfill[\pageref{Lhidename}]
%    
%    \quad|\numberingcolor{|\meta{color}|}|
%       \hfill[\pageref{Lnumberingcolor}]
%    
%    \quad|\numbercolor{|\meta{seq1}|, ... ,|\meta{seq n}|}{|\meta{color}|}|
%       \hfill[\pageref{Lnumbercolor}]
%    
%    \quad|\hidenumbering|
%       \hfill[\pageref{Lhidenumbering}]
%    
%    \quad|\hidenumber{|\meta{seq1}|, ... ,|\meta{seq n}|}|
%       \hfill[\pageref{Lhidenumber}]
%    
%    \quad|\hideresidues|
%       \hfill[\pageref{Lhideresidues}]
%    
%    \quad|\showresidues|
%       \hfill[\pageref{Lshowresidues}]
%    
%    \quad|\startnumber{|\meta{seqref}|}{|\meta{first residue number}|}|
%       \hfill[\pageref{Lstartnumber}]
%    
%    \quad|\allowzero|
%       \hfill[\pageref{Lallowzero}]
%    
%    \quad|\disallowzero|
%       \hfill[\pageref{Lallowzero}]
%    
%    \quad|\seqlength{|\meta{seqref}|}{|\meta{length}|}|
%       \hfill[\pageref{Lseqlength}]
%    
%    \quad|\setends{|\meta{seqref}|}{|\meta{startnumber}|..|\meta{stopnumber}|}|
%       \hfill[\pageref{Lsetends}]
%    
%    \quad|\showruler[|\meta{color}|]{|\meta{top/bottom}|}{|\meta{seqref}|}|
%       \hfill[\pageref{Lshowruler}]
%    
%    \quad|\rulersteps{|\meta{number}|}|
%       \hfill[\pageref{Lrulersteps}]
%    
%    \quad|\rulercolor{|\meta{color}|}|
%       \hfill[\pageref{Lrulercolor}]
%    
%    \quad|\hideruler|
%       \hfill[\pageref{Lhideruler}]
%    
%    \quad|\rotateruler|
%       \hfill[\pageref{Lrotateruler}]
%    
%    \quad|\unrotateruler|
%       \hfill[\pageref{Lunrotateruler}]
%    
%    \quad|\gapchar{|\meta{symbol}|}| 
%       \qquad (incl. |rule|) \hfill [\pageref{Lgapchar}]
%    
%    \quad|\gapcolors{|\meta{symbol color}|}{|\meta{background color}|}|
%       \hfill[\pageref{Lgapcolors}]
%    
%    \quad|\showleadinggaps|
%       \hfill[\pageref{Lshowleadinggaps}]
%    
%    \quad|\hideleadinggaps|
%       \hfill[\pageref{Lhideleadinggaps}]
%    
%    \quad|\fingerprint{|\meta{res. per line}|}|
%       \hfill[\pageref{Lfingerprint}]
%       
%    \vspace{1.5\baselineskip}
%    
%    \textbf{Hiding, killing, separating and ordering}
%    \medskip
%    
%    \quad|\hideseq{|\meta{seq1}|,|\meta{seq2}|,|\ldots|,|\meta{seq n}|}|
%       \hfill[\pageref{Lhideseq}]
%    
%    \quad|\hideseqs|
%       \hfill[\pageref{Lhideseqs}]
%    
%    \quad|\showseqs|
%       \hfill[\pageref{Lshowseqs}]
%    
%    \quad|\killseq{|\meta{seq1}|,|\meta{seq2}|,|\ldots|,|\meta{seq n}|}|
%       \hfill[\pageref{Lkillseq}]
%    
%    \quad|\donotshade{|\meta{seq1}|,|\meta{seq2},\ldots|,|\meta{seq n}|}|
%       \hfill[\pageref{Ldonotshade}]
%    
%    \quad|\separationline{|\meta{seqref}|}|
%       \hfill[\pageref{Lseparationline}]
%    
%    \quad|\smallsep|
%       \hfill[\pageref{Lsmallsep}]
%    
%    \quad|\medsep|
%       \hfill[\pageref{Lmedsep}]
%    
%    \quad|\bigsep|
%       \hfill[\pageref{Lbigsep}]
%    
%    \quad|\vsepspace{|\meta{length}|}|
%       \hfill[\pageref{Lvsepspace}]
%    
%    \quad|\orderseqs{|\meta{seq1}|,|\meta{seq2}|,|\ldots|,|\meta{seq n}|}|
%       \hfill[\pageref{Lorderseqs}]
%       
%    \vspace{1.5\baselineskip}
%    
%    \textbf{Residues per line and further settings}
%    \medskip
%    
%    \quad|\residuesperline{|\meta{number}|}|
%       \hfill[\pageref{Lresiduesperline}]
%    
%    \quad|\residuesperline*{|\meta{number}|}|
%       \hfill[\pageref{Lresiduesperline*}]
%    
%    \quad|\charstretch{|\meta{factor}|}|
%       \hfill[\pageref{Lcharstretch}]
%    
%    \quad|\linestretch{|\meta{factor}|}|
%       \hfill[\pageref{Llinestretch}]
%    
%    \quad|\numberingwidth{|\meta{n digits}|}|
%       \hfill[\pageref{Lnumberingwidth}]
%    
%    \quad|\smallblockskip|
%       \hfill[\pageref{Lsmallblockskip}]
%    
%    \quad|\medblockskip|
%       \hfill[\pageref{Lmedblockskip}]
%    
%    \quad|\bigblockskip|
%       \hfill[\pageref{Lbigblockskip}]
%    
%    \quad|\noblockskip|
%       \hfill[\pageref{Lnoblockskip}]
%    
%    \quad|\vblockspace{|\meta{length}|}|
%       \hfill[\pageref{Lvblockspace}]
%    
%    \quad|\flexblockspace|
%       \hfill[\pageref{Lflexblockspace}]
%    
%    \quad|\fixblockspace|
%       \hfill[\pageref{Lfixblockspace}]
%    
%    \quad|\alignment{|\meta{left/center/right}|}|
%       \hfill[\pageref{Lalignment}]
%       
%    \vspace{1.5\baselineskip}
%    
%    
%    \textbf{Individual shading and labeling of sequence stretches}
%    \medskip
%    
%    \quad|\shaderegion{|\meta{seqref}|}{|\meta{start1}..\meta{stop1}|,|\meta{start2}..\meta{stop2}|,|
%    
%    \hfill\ldots|,|\meta{start n}..\meta{stop n}|}{|\meta{res.col.}|}{|\meta{shad.col.}|}|
%       [\pageref{Lshaderegion}]
%    
%    \quad|\shadeblock{|\meta{seqref}|}{|\meta{start1}..\meta{stop1}|,|\meta{start2}..\meta{stop2}|,|
%    
%    \hfill\ldots|,|\meta{start n}..\meta{stop n}|}{|\meta{res.col.}|}{|\meta{shad.col.}|}|
%       [\pageref{Lshadeblock}]
%    
%    \quad|\emphregion{|\meta{seqref}|}{|\meta{start1}..\meta{stop1}|,|\meta{start2}..\meta{stop2}|,|
%    
%    \hfill\ldots|,|\meta{start n}..\meta{stop n}|}|
%       [\pageref{Lemphregion}]
%    
%    \quad|\emphblock{|\meta{seqref}|}{|\meta{start1}..\meta{stop1}|,|\meta{start2}..\meta{stop2}|,|
%    
%    \hfill\ldots|,|\meta{start n}..\meta{stop n}|}|
%       [\pageref{Lemphblock}]
%    
%    \quad|\emphdefault{|\meta{style}|}|
%       \hfill[\pageref{Lemphdefault}]
%    
%    \quad|\tintregion{|\meta{seqref}|}{|\meta{start1}..\meta{stop1}|,|\meta{start2}..\meta{stop2}|,|
%    
%    \hfill\ldots|,|\meta{start n}..\meta{stop n}|}|
%       [\pageref{Ltintregion}]
%    
%    \quad|\tintblock{|\meta{seqref}|}{|\meta{start1}..\meta{stop1}|,|\meta{start2}..\meta{stop2}|,|
%    
%    \hfill\ldots|,|\meta{start n}..\meta{stop n}|}|
%       [\pageref{Ltintblock}]
%    
%    \quad|\tintdefault{|\meta{effect}|}| \qquad\qquad|weak, normal, strong|
%       \hfill[\pageref{Ltintdefault}]
%    
%    \quad|\frameblock{|\meta{seqref}|}{|\meta{start1}..\meta{stop1}|,|\meta{start2}..\meta{stop2}|,|
%    
%    \hfill\ldots|,|\meta{start n}..\meta{stop n}|}{|\meta{color}|[|\meta{length}|]}|
%       [\pageref{Lframeblock}]
%    
%    \quad|\feature{|\meta{position}|}{|\meta{seqref}|}{|\meta{start1}..\meta{stop1}|,|
%    
%    \hfill\meta{start2}..\meta{stop2}|,|\ldots|,|\meta{start n}..\meta{stop n}|}{|\meta{labelstyle}|}{|\meta{text}|}|
%       [\pageref{Lfeature}]
%    
%    \begin{tabbing}
%    \quad\quad\quad|{|\meta{labelstyle}|}|\ \= = |{brace[|\meta{color}|]}|\\
%       \> = |{fill:|\meta{symbol}|[|\meta{textcolor}|]}|\\
%       \> = |{restriction[|\meta{color}|]}|\\
%       \> = |{helix[|\meta{helixcolor}|]}|\\
%       \> = |{box[|\meta{framecolor,boxcolor}|][|\meta{length}|]:|\\
%               \hspace{8.7cm}\meta{text}|[|\meta{textcolor}|]}|\\
%       \> = arrows and bars (|-=<',|$\vert$|o|)(|-=|)(|-=>',|$\vert$|o|)\\
%       \> = |{translate[|\meta{color}|]}|\\
%       \> = |{bar[|\meta{min}|,|\meta{max}|]:|\\
%               \hspace{5cm}\meta{properties/file/data}|[|\meta{color(,bgcolor)}|]}|\\
%       \> = |{color[|\meta{min}|,|\meta{max}|]:|\\
%               \hspace{5cm}\meta{properties/file/data}|[|\meta{scale}|]}|\\
%               \hspace{5cm}\meta{properties}: |hydrophobicity|, |charge|,\\
%               \hspace{7.4cm}|molweight|, |conservation|\\
%    \end{tabbing}
%    
%    \quad|\ttopspace{|\meta{length}|}|
%       \hfill[\pageref{Lttopspace}]
%    
%    \quad|\topspace{|\meta{length}|}|
%       \hfill[\pageref{Ltopspace}]
%    
%    \quad|\bottomspace{|\meta{length}|}|
%       \hfill[\pageref{Lbottomspace}]
%    
%    \quad|\bbottomspace{|\meta{length}|}|
%       \hfill[\pageref{Lbottomspace}]
%    
%    \quad|\featurerule{|\meta{length}|}|
%       \hfill[\pageref{Lfeaturerule}]
%       
%    \quad|\bargraphstretch{|\meta{factor}|}|
%       \hfill[\pageref{Lbargraphstretch}]
%       
%    \quad|\colorscalestretch{|\meta{factor}|}|
%       \hfill[\pageref{Lcolorscalestretch}]
%       
%    \quad|\codon{|\meta{amino acid}|}{|\meta{triplet1,\ldots, triplet n}|}|
%       \hfill[\pageref{Lcodon}]
%    
%    \quad|\geneticcode{|\meta{filename}|}|
%       \hfill[\pageref{Lgeneticcode}]
%    
%    \quad|\backtranslabel[|\meta{size}|]{|\meta{style}|}|
%       \hfill[\pageref{Lbacktranslabel}]
%       
%    \quad|\backtranstext[|\meta{size}|]{|\meta{style}|}|
%       \hfill[\pageref{Lbacktranstext}]
%       
%    \begin{tabbing}
%    \quad\quad\quad|{|\meta{style}|}|\ \= = |{horizontal}|\\
%       \> = |{alternating}|\\
%       \> = |{zigzag}|\\
%       \> = |{oblique}|\\
%       \> = |{vertical}|
%    \end{tabbing}
%       
%    \vspace{1.5\baselineskip}
%    
%
%    \textbf{Including secondary structure information}
%    \medskip
%    
%    \quad|\includeDSSP[make new]{|\meta{seqref}|}{|\meta{filename}|}|
%       \hfill[\pageref{LincludeDSSP}]
%    
%    \quad|\includeSTRIDE[make new]{|\meta{seqref}|}{|\meta{filename}|}|
%       \hfill[\pageref{LincludeSTRIDE}]
%    
%    \quad|\includePHDsec[make new]{|\meta{seqref}|}{|\meta{filename}|}|
%       \hfill[\pageref{LincludePHDsec}]
%    
%    \quad|\includePHDtopo[make new]{|\meta{seqref}|}{|\meta{filename}|}|
%       \hfill[\pageref{LincludePHDtopo}]
%    
%    \quad|\includeHMMTOP[make new]{|\meta{seqref}|[|\meta{seqref}|]}{|\meta{filename}|}|
%       \hfill[\pageref{LincludeHMMTOP}]
%    
%    \quad|\showonDSSP{|\meta{structures}|}|
%       \hfill[\pageref{LshowonDSSP}]
%    
%    \quad|\showonSTRIDE{|\meta{structures}|}|
%       \hfill[\pageref{LshowonSTRIDE}]
%    
%    \quad|\showonPHDsec{|\meta{structures}|}|
%       \hfill[\pageref{LshowonPHDsec}]
%    
%    \quad|\showonPHDtopo{|\meta{structures}|}|
%       \hfill[\pageref{LshowonPHDtopo}]
%    
%    \quad|\showonHMMTOP{|\meta{structures}|}|
%       \hfill[\pageref{LshowonHMMTOP}]
%    
%    \quad|\hideonDSSP{|\meta{structures}|}|
%       \hfill[\pageref{LhideonDSSP}]
%    
%    \quad|\hideonSTRIDE{|\meta{structures}|}|
%       \hfill[\pageref{LhideonSTRIDE}]
%    
%    \quad|\hideonPHDsec{|\meta{structures}|}|
%       \hfill[\pageref{LhideonPHDsec}]
%    
%    \quad|\hideonPHDtopo{|\meta{structures}|}|
%       \hfill[\pageref{LhideonPHDtopo}]
%    
%    \quad|\hideonHMMTOP{|\meta{structures}|}|
%       \hfill[\pageref{LhideonHMMTOP}]
%    
%    \quad|\appearance{|\meta{type}|}{|\meta{position}|}{|\meta{labelstyle}|}{|\meta{text}|}|
%       \hfill[\pageref{Lappearance}]
%    
%    \quad|\numcount|
%       \hfill[\pageref{Lnumcount}]
%    
%    \quad|\alphacount|
%       \hfill[\pageref{Lalphacount}]
%    
%    \quad|\Alphacount|
%       \hfill[\pageref{LAlphacount}]
%       
%    \quad|\romancount|
%       \hfill[\pageref{Lromancount}]
%    
%    \quad|\Romancount|
%       \hfill[\pageref{LRomancount}]
%    
%    \quad|\firstcolumnDSSP|
%       \hfill[\pageref{LfirstcolumnDSSP}]   
%             
%    \quad|\secondcolumnDSSP|
%       \hfill[\pageref{LsecondcolumnDSSP}]   
%             
%    \vspace{1.5\baselineskip}
%    
%
%    \textbf{Displaying and building legends}
%    \medskip
%    
%    \quad|\showlegend|
%       \hfill[\pageref{Lshowlegend}]
%    
%    \quad|\hidelegend|
%       \hfill[\pageref{Lhidelegend}]
%    
%    \quad|\movelegend{|\meta{x-offset}|}{|\meta{y-offset}|}|
%       \hfill[\pageref{Lmovelegend}]
%    
%    \quad|\germanlanguage|, |\spanishlanguage|, |\englishlanguage|
%       \hfill[\pageref{Lgermanlanguage}]
%    
%    \quad|\legendcolor{|\meta{color}|}|
%       \hfill[\pageref{Llegendcolor}]
%    
%    \quad|\shadebox{|\meta{color}|}|
%       \hfill[\pageref{Lshadebox}]
%       
%    \vspace{1.5\baselineskip}
%    
%    \newpage
%    
%    \textbf{Adding captions to the alignment}
%    \medskip
%    
%    \quad|\showcaption[|\meta{top/bottom}|]{|\meta{text}|}|
%       \hfill[\pageref{Lshowcaption}]
%    
%    \quad|\shortcaption{|\meta{text}|}|
%       \hfill[\pageref{Lshortcaption}]
%    
%    \vspace{1.5\baselineskip}
%    
%    \textbf{Font handling}
%    \medskip
%    
%    \quad|\setfamily{|\meta{text}|}{|\meta{family}|}|
%       \hfill[\pageref{Lsetfamily}]
%    
%    \quad|\setseries{|\meta{text}|}{|\meta{series}|}|
%       \hfill[\pageref{Lsetseries}]
%    
%    \quad|\setshape{|\meta{text}|}{|\meta{shape}|}|
%       \hfill[\pageref{Lsetshape}]
%    
%    \quad|\setsize{|\meta{text}|}{|\meta{size}|}|
%       \hfill[\pageref{Lsetsize}]
%    
%    \quad|\setfont{|\meta{text}|}{|\meta{family}|}{|\meta{series}|}{|\meta{shape}|}{|\meta{size}|}|
%       \hfill[\pageref{Lsetfont}]
%       
%    \medskip
%    
%    \quad |\featuresrm| \quad |\featurestiny| \hfill[\pageref{Lfeaturesrm}]
%    
%    \quad |\featuressf| \quad |\featuresscriptsize|
%    
%    \quad |\featurestt| \quad |\featuresfootnotesize|
%    
%    \quad |\featuresbf| \quad |\featuressmall|
%    
%    \quad |\featuresmd| \quad |\featuresnormalsize|
%    
%    \quad |\featuresit| \quad |\featureslarge|
%    
%    \quad |\featuressl| \quad |\featuresLarge|
%    
%    \quad |\featuressc| \quad |\featuresLARGE|
%    
%    \quad |\featuresup| \quad |\featureshuge|
%    
%    \quad |           | \quad |\featuresHuge|
%    \medskip
%    
%    Corresponding sets are provided for the
%    numbering (|\numberingrm| etc.), 
%    featurestyles (|featurestylesrm| etc.), names (|\namesrm| etc.), 
%    residues (|\residuesrm| etc.) and
%    legend texts (|legendrm| etc.).
%    \bigskip
%    
%   
%    \textbf{Goodies---molweight and charge}
%    \medskip
%    
%    \quad|\molweight{|\meta{seqref}|}{|\meta{Da/kDa}|}|
%       \hfill[\pageref{Lmolweight}]
%    
%    \quad|\charge{|\meta{seqref}|}{|\meta{i/o/N/C}|}|    
%       \hfill[\pageref{Lcharge}]
%    
%    
%    \StopEventually{%
%    \newpage
%    \section{References}
%      [1] \textsc{Carlisle, D.} The Standard \LaTeX{} `Graphics 
%          Bundle', |color.sty|.
%    
%      [2] \textsc{Karlin, S.; Ghandour, G.} (1985) Multiple-alphabet
%          amino acid sequence comparisons of the immunoglobulin
%          $\kappa$-chain constant domain.
%          \newblock \textit{Proc. Natl. Acad. Sci. USA}: \textbf{82},
%          8597--8601.
%          
%      [3] \textsc{Kyte, J.; Doolittle, R. F.} (1982) A simple
%          method for displaying the hydropathic character of a
%          protein.
%          \newblock \textit{J. Mol. Biol.}: \textbf{157}, 105--132.
%          
%      [4] \textsc{Rose, G. D.; Geselowitz, A. R.; Lesser, G. J.; 
%          Lee, R. H.; Zehfus, M. H.} (1985) Hydrophobicity of amino 
%          acid residues in globular proteins.
%          \newblock \textit{Science}: \textbf{229}, 835--838.
%          
%      [5] \textsc{Lesser, G. J.; Rose, G. D.} (1990) Hydrophobicity
%          of amino acid subgroups in proteins.
%          \newblock \textit{Proteins: structure, function and 
%          genetics}: \textbf{8}, 6--13.
%        
%      [6] \textsc{Fr\"ohlich, K.-U.} (1994) Sequence similarity 
%          presenter: a tool for the graphic display of similarities
%          of long sequences for use in presentations.
%          \newblock \textit{Comput. Applic. Biosci.}:
%          \textbf{10}, 179--183.
%          
%      [7] \textsc{Schneider, T.D.; Stephens, R.M.} (1990) Sequence logos:
%          a new way to display consensus
%          \newblock \textit{Nucleic Acid Res.}: \textbf{18}, 6097--6100.
%          
%      [8] \textsc{Kabsch, W.; Sander, C.} (1983) Dictionary of
%          protein secondary structure: pattern recognition of
%          hydrogen-bonded and geometrical features.
%          \newblock \textit{Biopolymers}: \textbf{22}, 2577--2637.
%          
%      [9] \textsc{Frishman, D.; Argos, P.} (1995) Knowledge-based
%          protein secondary structure assignment.
%          \newblock \textit{Proteins: structure, function and 
%          genetics}: \textbf{23}, 566--579.    
%          
%      [10] \textsc{Rost, B.; Sander, C.} (1994)
%          Combining evolutionary information and neural networks to predict
%          protein secondary structure.
%          \newblock \textit{Proteins: structure, function and 
%          genetics}: \textbf{19}, 55--72.
%
%      [11] \textsc{Tusnady, G.E.; Simon, I.} (2001) 
%           The HMMTOP transmembrane topology prediction server.
%           \newblock \textit{Bioinformatics}: \textbf{17}, 849-850.
%              
%      [12] \textsc{Rokicki, T.} DVIPS: A \TeX{} driver.
%         
%    }
%    \section{Implementation}
%    \subsection{Documentation Driver}
%    \begin{macrocode}
%<*driver>
\documentclass[12pt,a4paper]{ltxdoc} 
\usepackage{texshade}
\openin\structurefile = hyperref.sty
\ifeof\structurefile
 \else
     \usepackage[colorlinks]{hyperref}
 \fi
\closein\structurefile
\DisableCrossrefs
\sloppy
\def\BioTeX{\textsc{Bio}\kern-0.5ex\TeX}
\def\TeXtopo{\mbox{\TeX\textsf{topo}}}
\begin{document}
  \OnlyDescription
  \DocInput{texshade.dtx}
\end{document}
%</driver>
%    \end{macrocode}
%    \subsection{\texttt{texshade.sty}---no comments}
%    \begin{macrocode}
%<*texshade>
\NeedsTeXFormat{LaTeX2e}
\ProvidesPackage{texshade}[2006/05/11 LaTeX TeXshade (v1.14)]
\message{Package `texshade', Version 1.14 of 2006/05/11.}

\PassOptionsToPackage{dvips}{color}
\PassOptionsToPackage{dvips}{graphicx}
\DeclareOption*{%
   \PassOptionsToPackage{\CurrentOption}{color}%
   \PassOptionsToPackage{\CurrentOption}{graphicx}%
}
\ProcessOptions
\RequirePackage{color,pstricks,graphics}

\expandafter\ifx\csname TeXshade\endcsname\relax \else \endinput \fi

\expandafter\ifx\csname TeXtopo\endcsname\relax \else
 \PackageError{TeXtopo}
  {TeXtopo loaded before TeXshade}
  {\MessageBreak
   For the proper function of the TeXtopo/TeXshade combo the \MessageBreak
   TeXshade package must be loaded before the TeXtopo package.\MessageBreak
   Please change the order of the \noexpand\usepackage commands in your
   \MessageBreak
   document header section or use the `biotex.sty'.\MessageBreak\MessageBreak
   Quit here by typing \space X <return>. \MessageBreak
}
\fi

\catcode`\@11

\def\rotopo#1{%
  \Grot@setangle{#1}%
  \setbox\z@\hbox\bgroup\ignorespaces}
\def\endrotopo{%
  \unskip\egroup
  \Grot@x\z@
  \Grot@y\z@
  \wd0\z@\dp0\z@\ht0\z@
  \Grot@box
}

\newread\structurefile  \newwrite\featurefile
\newread\alignfile      \newread\sublogofile

\expandafter\ifx\csname blacktriangleright\endcsname\relax
 \openin\structurefile = amssymb.sty
 \ifeof\structurefile
  \message{<AMS symbol style `amssymb.sty' not installed - using round heads>}
  \def\blacktriangleright{%
    \rule[\width@tmp]{0.65ex}{\temp@@length}\kern-0.55ex\ensuremath{\bullet}%
  }
  \def\blacktriangleleft{%
    \ensuremath{\bullet}\kern-0.55ex\rule[\width@tmp]{0.65ex}{\temp@@length}%
  }
 \else \RequirePackage[]{amssymb} \fi
 \closein\structurefile
\fi

\DeclareSymbolFont{alphahelix}{OML}{cmm}{m}{it}
\DeclareMathSymbol{\helixhook}{\mathrel}{alphahelix}{"5E}

\newcount\loopcount     \newcount\innerloopcount   \newcount\outerloopcount
\newcount\seq@count     \newcount\killseq@count
\newcount\seq@percent   \newcount\res@count
\newcount\seq@pointer   \newcount\pos@count
\newcount\res@perline   \newcount\end@count
\newcount\cons@count    \newcount\total@count
\newcount\temp@count    \newcount\triple@count
\newcount\pos@sum

\newlength\box@width    \newlength\name@width
\newlength\box@depth    \newlength\width@tmp
\newlength\box@height   \newlength\number@width
\newlength\line@stretch
\newlength\center@fill  \newlength\arrow@width
\newlength\arrow@height \newlength\rule@thick
\newlength\arrow@thick  \newlength\logo@height
\newlength\equal@width  \newlength\equal@tmp
\newlength\equal@height \newlength\temp@@length
\newlength\vspace@legend
\newlength\hspace@legend

\newif\ifletter       \newif\ifnumber
\newif\ifnewres       \newif\ifall@shade
\newif\ifnames@right
\newif\ifnumbers@left \newif\ifnumbers@right
\newif\ifhide@cons    \newif\ifshow@cons
\newif\iffuncmode     \newif\iflegend@
\newif\ifnumbers@     \newif\ifnames@
\newif\ifgerm@n       \newif\ifsp@nish
\newif\ifrpl@fix
\newif\ifnosh@de      \newif\ifregionalshade
\newif\ifstart@       \newif\ifstop@
\newif\iftopfeature   \newif\ifbottomfeature
\newif\ifttopfeature  \newif\ifbbottomfeature
\newif\ifall@fshade   \newif\ifregionalemph    
\newif\ifframe@       \newif\ifregionaltint
\newif\ifshow@logo    \newif\ifshow@sublogo
\newif\ifhidechar     \newif\ifsh@wg@ps
\newif\ifsimmode
\newif\ifregionaltintnow
\newif\ifregionalemphnow
\newif\ifregionalshadenow
\newif\iftopfeaturenow
\newif\ifttopfeaturenow
\newif\ifbottomfeaturenow
\newif\ifbbottomfeaturenow
\newif\ifframenow
\newif\iffix@

\expandafter\ifx\csname mdqon\endcsname\relax 
     \germ@nfalse \sp@nishfalse \def\cons@name{consensus}
\else \germ@ntrue \sp@nishfalse \def\cons@name{Konsensus} \fi

\def\n@me{Name:} \def\@msf{MSF:} \def\he@derend{//} \def\ampers@nd{&}
\def\comm@{,} \def\@loc{LOC} \def\@asg{ASG} \def\@t{@} \def\@HP{>HP:}
\def\gre@ter{>} \def\sm@ller{<} \def\N@{N} \def\equ@l{=} \def\H@{H}
\def\gap@char{.} \def\yes{yes} \def\y@{y} \def\n@{n} \def\o@{o} \def\d@t{.}
\def\gap@rule{\rule[0.3\box@height]{\box@width}{\gap@rulethick}}
\def\fgroup@num{0} \def\max@seqnumber{0}  \def\@lign@count{0}
\def\resn@m@tch{upper} \def\ressimm@tch{upper}
\def\resm@tch{upper}   \def\res@llm@tch{upper}
\def\tr@ns{translate}  \def\gr@ydef@ult{GrayDefault}
\xdef\par@{\expandafter\string\par}
\expandafter\def\csname fg@textcolor/\endcsname{White}
\expandafter\def\csname fg@color/\endcsname{White}
\expandafter\def\csname func@style/\endcsname{\csname textup\endcsname}
\expandafter\def\csname func@style*\endcsname{\csname textup\endcsname}
\expandafter\def\csname funcm@tch/\endcsname{upper}
\expandafter\def\csname funcm@tch*\endcsname{upper}

\setlength\hspace@legend{0pt} \setlength\vspace@legend{0pt}

\expandafter\xdef\csname log2@1\endcsname{0}
\expandafter\xdef\csname log2@2\endcsname{1000}
\expandafter\xdef\csname log2@3\endcsname{1585}
\expandafter\xdef\csname log2@4\endcsname{2000}
\expandafter\xdef\csname log2@5\endcsname{2322}
\expandafter\xdef\csname log2@6\endcsname{2585}
\expandafter\xdef\csname log2@7\endcsname{2807}
\expandafter\xdef\csname log2@8\endcsname{3000}
\expandafter\xdef\csname log2@9\endcsname{3170}
\expandafter\xdef\csname log2@10\endcsname{3322}
\expandafter\xdef\csname log2@11\endcsname{3459}
\expandafter\xdef\csname log2@12\endcsname{3585}
\expandafter\xdef\csname log2@13\endcsname{3700}
\expandafter\xdef\csname log2@14\endcsname{3807}
\expandafter\xdef\csname log2@15\endcsname{3907}
\expandafter\xdef\csname log2@16\endcsname{4000}
\expandafter\xdef\csname log2@17\endcsname{4087}
\expandafter\xdef\csname log2@18\endcsname{4170}
\expandafter\xdef\csname log2@19\endcsname{4248}
\expandafter\xdef\csname log2@20\endcsname{4322}
\expandafter\xdef\csname log2@21\endcsname{4392}
\expandafter\xdef\csname log2@22\endcsname{4459}
\expandafter\xdef\csname log2@23\endcsname{4524}
\expandafter\xdef\csname log2@24\endcsname{4585}
\expandafter\xdef\csname log2@25\endcsname{4644}
\expandafter\xdef\csname log2@26\endcsname{4700}
\expandafter\xdef\csname log2@27\endcsname{4755}
\expandafter\xdef\csname log2@28\endcsname{4807}
\expandafter\xdef\csname log2@29\endcsname{4858}
\expandafter\xdef\csname log2@30\endcsname{4907}
\expandafter\xdef\csname log2@31\endcsname{4954}
\expandafter\xdef\csname log2@32\endcsname{5000}
\expandafter\xdef\csname log2@33\endcsname{5044}
\expandafter\xdef\csname log2@34\endcsname{5087}
\expandafter\xdef\csname log2@35\endcsname{5129}
\expandafter\xdef\csname log2@36\endcsname{5170}
\expandafter\xdef\csname log2@37\endcsname{5209}
\expandafter\xdef\csname log2@38\endcsname{5248}
\expandafter\xdef\csname log2@39\endcsname{5285}
\expandafter\xdef\csname log2@40\endcsname{5322}
\expandafter\xdef\csname log2@41\endcsname{5358}
\expandafter\xdef\csname log2@42\endcsname{5392}
\expandafter\xdef\csname log2@43\endcsname{5426}
\expandafter\xdef\csname log2@44\endcsname{5459}
\expandafter\xdef\csname log2@45\endcsname{5492}
\expandafter\xdef\csname log2@46\endcsname{5524}
\expandafter\xdef\csname log2@47\endcsname{5555}
\expandafter\xdef\csname log2@48\endcsname{5585}
\expandafter\xdef\csname log2@49\endcsname{5615}
\expandafter\xdef\csname log2@50\endcsname{5644}
\expandafter\xdef\csname log2@51\endcsname{5672}
\expandafter\xdef\csname log2@52\endcsname{5700}
\expandafter\xdef\csname log2@53\endcsname{5728}
\expandafter\xdef\csname log2@54\endcsname{5755}
\expandafter\xdef\csname log2@55\endcsname{5781}
\expandafter\xdef\csname log2@56\endcsname{5807}
\expandafter\xdef\csname log2@57\endcsname{5833}
\expandafter\xdef\csname log2@58\endcsname{5858}
\expandafter\xdef\csname log2@59\endcsname{5883}
\expandafter\xdef\csname log2@60\endcsname{5907}
\expandafter\xdef\csname log2@61\endcsname{5931}
\expandafter\xdef\csname log2@62\endcsname{5954}
\expandafter\xdef\csname log2@63\endcsname{5977}
\expandafter\xdef\csname log2@64\endcsname{6000}
\expandafter\xdef\csname log2@65\endcsname{6022}
\expandafter\xdef\csname log2@66\endcsname{6044}
\expandafter\xdef\csname log2@67\endcsname{6066}
\expandafter\xdef\csname log2@68\endcsname{6087}
\expandafter\xdef\csname log2@69\endcsname{6109}
\expandafter\xdef\csname log2@70\endcsname{6129}
\expandafter\xdef\csname log2@71\endcsname{6149}
\expandafter\xdef\csname log2@72\endcsname{6170}
\expandafter\xdef\csname log2@73\endcsname{6190}
\expandafter\xdef\csname log2@74\endcsname{6209}
\expandafter\xdef\csname log2@75\endcsname{6229}
\expandafter\xdef\csname log2@76\endcsname{6248}
\expandafter\xdef\csname log2@77\endcsname{6267}
\expandafter\xdef\csname log2@78\endcsname{6285}
\expandafter\xdef\csname log2@79\endcsname{6304}
\expandafter\xdef\csname log2@80\endcsname{6322}
\expandafter\xdef\csname log2@81\endcsname{6340}
\expandafter\xdef\csname log2@82\endcsname{6358}
\expandafter\xdef\csname log2@83\endcsname{6375}
\expandafter\xdef\csname log2@84\endcsname{6392}
\expandafter\xdef\csname log2@85\endcsname{6409}
\expandafter\xdef\csname log2@86\endcsname{6426}
\expandafter\xdef\csname log2@87\endcsname{6443}
\expandafter\xdef\csname log2@88\endcsname{6459}
\expandafter\xdef\csname log2@89\endcsname{6476}
\expandafter\xdef\csname log2@90\endcsname{6492}
\expandafter\xdef\csname log2@91\endcsname{6508}
\expandafter\xdef\csname log2@92\endcsname{6524}
\expandafter\xdef\csname log2@93\endcsname{6539}
\expandafter\xdef\csname log2@94\endcsname{6555}
\expandafter\xdef\csname log2@95\endcsname{6570}
\expandafter\xdef\csname log2@96\endcsname{6585}
\expandafter\xdef\csname log2@97\endcsname{6600}
\expandafter\xdef\csname log2@98\endcsname{6615}
\expandafter\xdef\csname log2@99\endcsname{6629}
\expandafter\xdef\csname log2@100\endcsname{6644}
\expandafter\xdef\csname log2@101\endcsname{6658}
\expandafter\xdef\csname log2@102\endcsname{6672}
\expandafter\xdef\csname log2@103\endcsname{6687}
\expandafter\xdef\csname log2@104\endcsname{6700}
\expandafter\xdef\csname log2@105\endcsname{6714}
\expandafter\xdef\csname log2@106\endcsname{6728}
\expandafter\xdef\csname log2@107\endcsname{6741}
\expandafter\xdef\csname log2@108\endcsname{6755}
\expandafter\xdef\csname log2@109\endcsname{6768}
\expandafter\xdef\csname log2@110\endcsname{6781}
\expandafter\xdef\csname log2@111\endcsname{6794}
\expandafter\xdef\csname log2@112\endcsname{6807}
\expandafter\xdef\csname log2@113\endcsname{6820}
\expandafter\xdef\csname log2@114\endcsname{6833}
\expandafter\xdef\csname log2@115\endcsname{6845}
\expandafter\xdef\csname log2@116\endcsname{6858}
\expandafter\xdef\csname log2@117\endcsname{6870}
\expandafter\xdef\csname log2@118\endcsname{6883}
\expandafter\xdef\csname log2@119\endcsname{6895}
\expandafter\xdef\csname log2@120\endcsname{6907}
\expandafter\xdef\csname log2@121\endcsname{6919}
\expandafter\xdef\csname log2@122\endcsname{6931}
\expandafter\xdef\csname log2@123\endcsname{6943}
\expandafter\xdef\csname log2@124\endcsname{6954}
\expandafter\xdef\csname log2@125\endcsname{6966}
\expandafter\xdef\csname log2@126\endcsname{6977}
\expandafter\xdef\csname log2@127\endcsname{6989}
\expandafter\xdef\csname log2@128\endcsname{7000}
\expandafter\xdef\csname log2@129\endcsname{7011}
\expandafter\xdef\csname log2@130\endcsname{7022}
\expandafter\xdef\csname log2@131\endcsname{7033}
\expandafter\xdef\csname log2@132\endcsname{7044}
\expandafter\xdef\csname log2@133\endcsname{7055}
\expandafter\xdef\csname log2@134\endcsname{7066}
\expandafter\xdef\csname log2@135\endcsname{7077}
\expandafter\xdef\csname log2@136\endcsname{7088}
\expandafter\xdef\csname log2@137\endcsname{7098}
\expandafter\xdef\csname log2@138\endcsname{7108}
\expandafter\xdef\csname log2@139\endcsname{7119}
\expandafter\xdef\csname log2@140\endcsname{7129}
\expandafter\xdef\csname log2@141\endcsname{7140}
\expandafter\xdef\csname log2@142\endcsname{7150}
\expandafter\xdef\csname log2@143\endcsname{7160}
\expandafter\xdef\csname log2@144\endcsname{7170}
\expandafter\xdef\csname log2@145\endcsname{7180}
\expandafter\xdef\csname log2@146\endcsname{7190}
\expandafter\xdef\csname log2@147\endcsname{7200}
\expandafter\xdef\csname log2@148\endcsname{7209}
\expandafter\xdef\csname log2@149\endcsname{7219}
\expandafter\xdef\csname log2@150\endcsname{7229}
\expandafter\xdef\csname log2@151\endcsname{7238}
\expandafter\xdef\csname log2@152\endcsname{7248}
\expandafter\xdef\csname log2@153\endcsname{7257}
\expandafter\xdef\csname log2@154\endcsname{7267}
\expandafter\xdef\csname log2@155\endcsname{7276}
\expandafter\xdef\csname log2@156\endcsname{7285}
\expandafter\xdef\csname log2@157\endcsname{7295}
\expandafter\xdef\csname log2@158\endcsname{7304}
\expandafter\xdef\csname log2@159\endcsname{7313}
\expandafter\xdef\csname log2@160\endcsname{7323}
\expandafter\xdef\csname log2@161\endcsname{7331}
\expandafter\xdef\csname log2@162\endcsname{7340}
\expandafter\xdef\csname log2@163\endcsname{7349}
\expandafter\xdef\csname log2@164\endcsname{7358}
\expandafter\xdef\csname log2@165\endcsname{7366}
\expandafter\xdef\csname log2@166\endcsname{7375}
\expandafter\xdef\csname log2@167\endcsname{7374}
\expandafter\xdef\csname log2@168\endcsname{7392}
\expandafter\xdef\csname log2@169\endcsname{7401}
\expandafter\xdef\csname log2@170\endcsname{7409}
\expandafter\xdef\csname log2@171\endcsname{7418}
\expandafter\xdef\csname log2@172\endcsname{7463}
\expandafter\xdef\csname log2@173\endcsname{7435}
\expandafter\xdef\csname log2@174\endcsname{7443}
\expandafter\xdef\csname log2@175\endcsname{7451}
\expandafter\xdef\csname log2@176\endcsname{7460}
\expandafter\xdef\csname log2@177\endcsname{7468}
\expandafter\xdef\csname log2@178\endcsname{7476}
\expandafter\xdef\csname log2@179\endcsname{7484}
\expandafter\xdef\csname log2@180\endcsname{7492}
\expandafter\xdef\csname log2@181\endcsname{7500}
\expandafter\xdef\csname log2@182\endcsname{7508}
\expandafter\xdef\csname log2@183\endcsname{7516}
\expandafter\xdef\csname log2@184\endcsname{7524}
\expandafter\xdef\csname log2@185\endcsname{7531}
\expandafter\xdef\csname log2@186\endcsname{7539}
\expandafter\xdef\csname log2@187\endcsname{7547}
\expandafter\xdef\csname log2@188\endcsname{7555}
\expandafter\xdef\csname log2@189\endcsname{7562}
\expandafter\xdef\csname log2@190\endcsname{7570}
\expandafter\xdef\csname log2@191\endcsname{7577}
\expandafter\xdef\csname log2@192\endcsname{7585}
\expandafter\xdef\csname log2@193\endcsname{7592}
\expandafter\xdef\csname log2@194\endcsname{7600}
\expandafter\xdef\csname log2@195\endcsname{7607}
\expandafter\xdef\csname log2@196\endcsname{7615}
\expandafter\xdef\csname log2@197\endcsname{7622}
\expandafter\xdef\csname log2@198\endcsname{7629}
\expandafter\xdef\csname log2@199\endcsname{7637}
\expandafter\xdef\csname log2@200\endcsname{7644}
\expandafter\xdef\csname log2@201\endcsname{7651}
\expandafter\xdef\csname log2@202\endcsname{7658}
\expandafter\xdef\csname log2@203\endcsname{7665}
\expandafter\xdef\csname log2@204\endcsname{7672}
\expandafter\xdef\csname log2@205\endcsname{7679}
\expandafter\xdef\csname log2@206\endcsname{7687}
\expandafter\xdef\csname log2@207\endcsname{7693}
\expandafter\xdef\csname log2@208\endcsname{7700}
\expandafter\xdef\csname log2@209\endcsname{7707}
\expandafter\xdef\csname log2@210\endcsname{7714}
\expandafter\xdef\csname log2@211\endcsname{7721}
\expandafter\xdef\csname log2@212\endcsname{7728}
\expandafter\xdef\csname log2@213\endcsname{7735}
\expandafter\xdef\csname log2@214\endcsname{7741}
\expandafter\xdef\csname log2@215\endcsname{7748}
\expandafter\xdef\csname log2@216\endcsname{7755}
\expandafter\xdef\csname log2@217\endcsname{7761}
\expandafter\xdef\csname log2@218\endcsname{7768}
\expandafter\xdef\csname log2@219\endcsname{7775}
\expandafter\xdef\csname log2@220\endcsname{7781}


\expandafter\xdef\csname ch@r@65\endcsname{A}
\expandafter\xdef\csname ch@r@66\endcsname{B}
\expandafter\xdef\csname ch@r@67\endcsname{C}
\expandafter\xdef\csname ch@r@68\endcsname{D}
\expandafter\xdef\csname ch@r@69\endcsname{E}
\expandafter\xdef\csname ch@r@70\endcsname{F}
\expandafter\xdef\csname ch@r@71\endcsname{G}
\expandafter\xdef\csname ch@r@72\endcsname{H}
\expandafter\xdef\csname ch@r@73\endcsname{I}
\expandafter\xdef\csname ch@r@74\endcsname{J}
\expandafter\xdef\csname ch@r@75\endcsname{K}
\expandafter\xdef\csname ch@r@76\endcsname{L}
\expandafter\xdef\csname ch@r@77\endcsname{M}
\expandafter\xdef\csname ch@r@78\endcsname{N}
\expandafter\xdef\csname ch@r@79\endcsname{O}
\expandafter\xdef\csname ch@r@80\endcsname{P}
\expandafter\xdef\csname ch@r@81\endcsname{Q}
\expandafter\xdef\csname ch@r@82\endcsname{R}
\expandafter\xdef\csname ch@r@83\endcsname{S}
\expandafter\xdef\csname ch@r@84\endcsname{T}
\expandafter\xdef\csname ch@r@85\endcsname{U}
\expandafter\xdef\csname ch@r@86\endcsname{V}
\expandafter\xdef\csname ch@r@87\endcsname{W}
\expandafter\xdef\csname ch@r@88\endcsname{X}
\expandafter\xdef\csname ch@r@89\endcsname{Y}
\expandafter\xdef\csname ch@r@90\endcsname{Z}

\def\clear@sims{%
    \expandafter\xdef\csname \prfx simA\endcsname{(1)A}
    \expandafter\xdef\csname \prfx simB\endcsname{(1)B}
    \expandafter\xdef\csname \prfx simC\endcsname{(1)C}
    \expandafter\xdef\csname \prfx simD\endcsname{(1)D}
    \expandafter\xdef\csname \prfx simE\endcsname{(1)E}
    \expandafter\xdef\csname \prfx simF\endcsname{(1)F}
    \expandafter\xdef\csname \prfx simG\endcsname{(1)G}
    \expandafter\xdef\csname \prfx simH\endcsname{(1)H}
    \expandafter\xdef\csname \prfx simI\endcsname{(1)I}
    \expandafter\xdef\csname \prfx simJ\endcsname{(1)J}
    \expandafter\xdef\csname \prfx simK\endcsname{(1)K}
    \expandafter\xdef\csname \prfx simL\endcsname{(1)L}
    \expandafter\xdef\csname \prfx simM\endcsname{(1)M}
    \expandafter\xdef\csname \prfx simN\endcsname{(1)N}
    \expandafter\xdef\csname \prfx simO\endcsname{(1)O}
    \expandafter\xdef\csname \prfx simP\endcsname{(1)P}
    \expandafter\xdef\csname \prfx simQ\endcsname{(1)Q}
    \expandafter\xdef\csname \prfx simR\endcsname{(1)R}
    \expandafter\xdef\csname \prfx simS\endcsname{(1)S}
    \expandafter\xdef\csname \prfx simT\endcsname{(1)T}
    \expandafter\xdef\csname \prfx simU\endcsname{(1)U}
    \expandafter\xdef\csname \prfx simV\endcsname{(1)V}
    \expandafter\xdef\csname \prfx simW\endcsname{(1)W}
    \expandafter\xdef\csname \prfx simX\endcsname{(1)X}
    \expandafter\xdef\csname \prfx simY\endcsname{(1)Y}
    \expandafter\xdef\csname \prfx simZ\endcsname{(1)Z}
}

\xdef\pepmwA{711}  \xdef\pepmwB{1146} \xdef\pepmwC{1032}
\xdef\pepmwD{1151} \xdef\pepmwE{1291} \xdef\pepmwF{1472}
\xdef\pepmwG{571}  \xdef\pepmwH{1372} \xdef\pepmwI{1132}
\xdef\pepmwJ{0}    \xdef\pepmwK{1282} \xdef\pepmwL{1132}
\xdef\pepmwM{1312} \xdef\pepmwN{1141} \xdef\pepmwO{0}
\xdef\pepmwP{971}  \xdef\pepmwQ{1281} \xdef\pepmwR{1562}
\xdef\pepmwS{871}  \xdef\pepmwT{1011} \xdef\pepmwU{0}
\xdef\pepmwV{991}  \xdef\pepmwW{1862} \xdef\pepmwX{1282}
\xdef\pepmwY{1632} \xdef\pepmwZ{1286}

\xdef\DNAmwA{3462}  \xdef\DNAmwB{0}     \xdef\DNAmwC{3222}
\xdef\DNAmwD{0}     \xdef\DNAmwE{0}     \xdef\DNAmwF{0}
\xdef\DNAmwG{3622}  \xdef\DNAmwH{0}     \xdef\DNAmwI{0}
\xdef\DNAmwJ{0}     \xdef\DNAmwK{0}     \xdef\DNAmwL{0}
\xdef\DNAmwM{0}     \xdef\DNAmwN{0}     \xdef\DNAmwO{0}
\xdef\DNAmwP{0}     \xdef\DNAmwQ{0}     \xdef\DNAmwR{0}
\xdef\DNAmwS{0}     \xdef\DNAmwT{3372}  \xdef\DNAmwU{3232}
\xdef\DNAmwV{0}     \xdef\DNAmwW{0}     \xdef\DNAmwX{0}
\xdef\DNAmwY{0}     \xdef\DNAmwZ{0}

\xdef\pepchargeA{0}     \xdef\pepchargeB{0}     \xdef\pepchargeC{-30}
\xdef\pepchargeD{-1000} \xdef\pepchargeE{-1000} \xdef\pepchargeF{0}
\xdef\pepchargeG{0}     \xdef\pepchargeH{165}   \xdef\pepchargeI{0}
\xdef\pepchargeJ{0}     \xdef\pepchargeK{1000}  \xdef\pepchargeL{0}
\xdef\pepchargeM{0}     \xdef\pepchargeN{0}     \xdef\pepchargeO{0}
\xdef\pepchargeP{0}     \xdef\pepchargeQ{0}     \xdef\pepchargeR{1000}
\xdef\pepchargeS{0}     \xdef\pepchargeT{0}     \xdef\pepchargeU{0}
\xdef\pepchargeV{0}     \xdef\pepchargeW{0}     \xdef\pepchargeX{0}
\xdef\pepchargeY{0}     \xdef\pepchargeZ{0}
\xdef\chargeNterm{910}  \xdef\chargeCterm{-1000}

\xdef\chargeA{0}     \xdef\chargeB{0}     \xdef\chargeC{0}
\xdef\chargeD{-50}   \xdef\chargeE{-50}   \xdef\chargeF{0}
\xdef\chargeG{0}     \xdef\chargeH{30}    \xdef\chargeI{0}
\xdef\chargeJ{0}     \xdef\chargeK{50}    \xdef\chargeL{0}
\xdef\chargeM{0}     \xdef\chargeN{0}     \xdef\chargeO{0}
\xdef\chargeP{0}     \xdef\chargeQ{0}     \xdef\chargeR{50}
\xdef\chargeS{0}     \xdef\chargeT{0}     \xdef\chargeU{0}
\xdef\chargeV{0}     \xdef\chargeW{0}     \xdef\chargeX{0}
\xdef\chargeY{0}     \xdef\chargeZ{0}

\xdef\molwA{11}   \xdef\molwB{45}   \xdef\molwC{36}
\xdef\molwD{45}   \xdef\molwE{66}   \xdef\molwF{70}
\xdef\molwG{1}    \xdef\molwH{62}   \xdef\molwI{44}
\xdef\molwJ{N}    \xdef\molwK{55}   \xdef\molwL{44}
\xdef\molwM{58}   \xdef\molwN{44}   \xdef\molwO{N}
\xdef\molwP{31}   \xdef\molwQ{55}   \xdef\molwR{77}
\xdef\molwS{19}   \xdef\molwT{34}   \xdef\molwU{N}
\xdef\molwV{33}   \xdef\molwW{100}  \xdef\molwX{55}
\xdef\molwY{82}   \xdef\molwZ{66}

\xdef\HydroA{21}  \xdef\HydroB{N}   \xdef\HydroC{10}
\xdef\HydroD{-31} \xdef\HydroE{-25} \xdef\HydroF{41}
\xdef\HydroG{16}  \xdef\HydroH{-14} \xdef\HydroI{47}
\xdef\HydroJ{N}   \xdef\HydroK{-52} \xdef\HydroL{36}
\xdef\HydroM{22}  \xdef\HydroN{-27} \xdef\HydroO{N}
\xdef\HydroP{4}   \xdef\HydroQ{-29} \xdef\HydroR{-53}
\xdef\HydroS{-6}  \xdef\HydroT{-2}  \xdef\HydroU{N}
\xdef\HydroV{37}  \xdef\HydroW{28}  \xdef\HydroX{N}
\xdef\HydroY{9}   \xdef\HydroZ{N}

\xdef\consCC{100} \xdef\consCS{67} \xdef\consCT{33} \xdef\consCP{33} \xdef\consCA{33}
\xdef\consCG{50} \xdef\consCN{33} \xdef\consCD{17} \xdef\consCE{0} \xdef\consCQ{17}
\xdef\consCH{33} \xdef\consCR{33} \xdef\consCK{0} \xdef\consCM{33} \xdef\consCI{33}
\xdef\consCL{33} \xdef\consCV{33} \xdef\consCF{50} \xdef\consCY{50} \xdef\consCW{50}
\expandafter\xdef\csname consC.\endcsname{0}

\xdef\consSC{67} \xdef\consSS{100} \xdef\consST{83} \xdef\consSP{67} \xdef\consSA{83}
\xdef\consSG{83} \xdef\consSN{83} \xdef\consSD{67} \xdef\consSE{50} \xdef\consSQ{50}
\xdef\consSH{50} \xdef\consSR{50} \xdef\consSK{50} \xdef\consSM{33} \xdef\consSI{33}
\xdef\consSL{33} \xdef\consSV{67} \xdef\consSF{50} \xdef\consSY{50} \xdef\consSW{33}
\expandafter\xdef\csname consS.\endcsname{0}

\xdef\consTC{33} \xdef\consTS{83} \xdef\consTT{100} \xdef\consTP{67} \xdef\consTA{83}
\xdef\consTG{67} \xdef\consTN{67} \xdef\consTD{50} \xdef\consTE{50} \xdef\consTQ{50}
\xdef\consTH{33} \xdef\consTR{50} \xdef\consTK{67} \xdef\consTM{50} \xdef\consTI{50}
\xdef\consTL{33} \xdef\consTV{67} \xdef\consTF{33} \xdef\consTY{33} \xdef\consTW{17}
\expandafter\xdef\csname consT.\endcsname{0}

\xdef\consPC{33} \xdef\consPS{67} \xdef\consPT{67} \xdef\consPP{100} \xdef\consPA{83}
\xdef\consPG{67} \xdef\consPN{33} \xdef\consPD{50} \xdef\consPE{50} \xdef\consPQ{50}
\xdef\consPH{50} \xdef\consPR{50} \xdef\consPK{33} \xdef\consPM{33} \xdef\consPI{33}
\xdef\consPL{50} \xdef\consPV{67} \xdef\consPF{50} \xdef\consPY{33} \xdef\consPW{33}
\expandafter\xdef\csname consP.\endcsname{0}

\xdef\consAC{33} \xdef\consAS{83} \xdef\consAT{83} \xdef\consAP{83} \xdef\consAA{100}
\xdef\consAG{83} \xdef\consAN{50} \xdef\consAD{67} \xdef\consAE{67} \xdef\consAQ{50}
\xdef\consAH{33} \xdef\consAR{33} \xdef\consAK{50} \xdef\consAM{50} \xdef\consAI{33}
\xdef\consAL{33} \xdef\consAV{83} \xdef\consAF{50} \xdef\consAY{33} \xdef\consAW{33} 
\expandafter\xdef\csname consA.\endcsname{0}

\xdef\consGC{50} \xdef\consGS{83} \xdef\consGT{67} \xdef\consGP{67} \xdef\consGA{83}
\xdef\consGG{100} \xdef\consGN{50} \xdef\consGD{67} \xdef\consGE{67} \xdef\consGQ{33}
\xdef\consGH{17} \xdef\consGR{50} \xdef\consGK{33} \xdef\consGM{17} \xdef\consGI{33}
\xdef\consGL{33} \xdef\consGV{67} \xdef\consGF{33} \xdef\consGY{33} \xdef\consGW{50}
\expandafter\xdef\csname consG.\endcsname{0}

\xdef\consNC{33} \xdef\consNS{83} \xdef\consNT{67} \xdef\consNP{33} \xdef\consNA{50}
\xdef\consNG{50} \xdef\consNN{100} \xdef\consND{83} \xdef\consNE{67} \xdef\consNQ{50}
\xdef\consNH{67} \xdef\consNR{50} \xdef\consNK{67} \xdef\consNM{17} \xdef\consNI{33}
\xdef\consNL{17} \xdef\consNV{33} \xdef\consNF{33} \xdef\consNY{50} \xdef\consNW{0}
\expandafter\xdef\csname consN.\endcsname{0}

\xdef\consDC{17} \xdef\consDS{67} \xdef\consDT{50} \xdef\consDP{50} \xdef\consDA{67}
\xdef\consDG{67} \xdef\consDN{83} \xdef\consDD{100} \xdef\consDE{83} \xdef\consDQ{67}
\xdef\consDH{50} \xdef\consDR{33} \xdef\consDK{50} \xdef\consDM{33} \xdef\consDI{17}
\xdef\consDL{17} \xdef\consDV{50} \xdef\consDF{17} \xdef\consDY{33} \xdef\consDW{0}
\expandafter\xdef\csname consD.\endcsname{0}

\xdef\consEC{0} \xdef\consES{50} \xdef\consET{50} \xdef\consEP{50} \xdef\consEA{67}
\xdef\consEG{67} \xdef\consEN{67} \xdef\consED{83} \xdef\consEE{100} \xdef\consEQ{67}
\xdef\consEH{33} \xdef\consER{50} \xdef\consEK{67} \xdef\consEM{33} \xdef\consEI{17}
\xdef\consEL{17} \xdef\consEV{67} \xdef\consEF{33} \xdef\consEY{17} \xdef\consEW{17}
\expandafter\xdef\csname consE.\endcsname{0}

\xdef\consQC{17} \xdef\consQS{50} \xdef\consQT{50} \xdef\consQP{50} \xdef\consQA{50}
\xdef\consQG{33} \xdef\consQN{50} \xdef\consQD{67} \xdef\consQE{67} \xdef\consQQ{100}
\xdef\consQH{67} \xdef\consQR{50} \xdef\consQK{67} \xdef\consQM{33} \xdef\consQI{17}
\xdef\consQL{33} \xdef\consQV{33} \xdef\consQF{17} \xdef\consQY{33} \xdef\consQW{17}
\expandafter\xdef\csname consQ.\endcsname{0}

\xdef\consHC{33} \xdef\consHS{50} \xdef\consHT{33} \xdef\consHP{50} \xdef\consHA{33}
\xdef\consHG{17} \xdef\consHN{67} \xdef\consHD{50} \xdef\consHE{33} \xdef\consHQ{67}
\xdef\consHH{100} \xdef\consHR{67} \xdef\consHK{50} \xdef\consHM{33} \xdef\consHI{33}
\xdef\consHL{50} \xdef\consHV{17} \xdef\consHF{33} \xdef\consHY{50} \xdef\consHW{17}
\expandafter\xdef\csname consH.\endcsname{0}

\xdef\consRC{33} \xdef\consRS{50} \xdef\consRT{50} \xdef\consRP{50} \xdef\consRA{33}
\xdef\consRG{50} \xdef\consRN{50} \xdef\consRD{33} \xdef\consRE{50} \xdef\consRQ{50}
\xdef\consRH{67} \xdef\consRR{100} \xdef\consRK{83} \xdef\consRM{33} \xdef\consRI{33}
\xdef\consRL{33} \xdef\consRV{33} \xdef\consRF{17} \xdef\consRY{17} \xdef\consRW{33}
\expandafter\xdef\csname consR.\endcsname{0}

\xdef\consKC{0} \xdef\consKS{50} \xdef\consKT{67} \xdef\consKP{33} \xdef\consKA{50}
\xdef\consKG{33} \xdef\consKN{67} \xdef\consKD{50} \xdef\consKE{67} \xdef\consKQ{67}
\xdef\consKH{50} \xdef\consKR{83} \xdef\consKK{100} \xdef\consKM{33} \xdef\consKI{33}
\xdef\consKL{33} \xdef\consKV{50} \xdef\consKF{17} \xdef\consKY{17} \xdef\consKW{17}
\expandafter\xdef\csname consK.\endcsname{0}

\xdef\consMC{33} \xdef\consMS{50} \xdef\consMT{50} \xdef\consMP{33} \xdef\consMA{50}
\xdef\consMG{17} \xdef\consMN{17} \xdef\consMD{33} \xdef\consME{33} \xdef\consMQ{33}
\xdef\consMH{33} \xdef\consMR{33} \xdef\consMK{33} \xdef\consMM{100} \xdef\consMI{67}
\xdef\consML{83} \xdef\consMV{67} \xdef\consMF{50} \xdef\consMY{33} \xdef\consMW{50}
\expandafter\xdef\csname consM.\endcsname{0}

\xdef\consIC{33} \xdef\consIS{33} \xdef\consIT{50} \xdef\consIP{33} \xdef\consIA{33}
\xdef\consIG{33} \xdef\consIN{33} \xdef\consID{17} \xdef\consIE{17} \xdef\consIQ{17}
\xdef\consIH{33} \xdef\consIR{33} \xdef\consIK{33} \xdef\consIM{67} \xdef\consII{100}
\xdef\consIL{83} \xdef\consIV{33} \xdef\consIF{67} \xdef\consIY{50} \xdef\consIW{50}
\expandafter\xdef\csname consI.\endcsname{0}

\xdef\consLC{33} \xdef\consLS{33} \xdef\consLT{33} \xdef\consLP{50} \xdef\consLA{33}
\xdef\consLG{33} \xdef\consLN{17} \xdef\consLD{17} \xdef\consLE{17} \xdef\consLQ{33}
\xdef\consLH{50} \xdef\consLR{33} \xdef\consLK{33} \xdef\consLM{83} \xdef\consLI{83}
\xdef\consLL{100} \xdef\consLV{33} \xdef\consLF{67} \xdef\consLY{50} \xdef\consLW{67}
\expandafter\xdef\csname consL.\endcsname{0}

\xdef\consVC{33} \xdef\consVS{67} \xdef\consVT{67} \xdef\consVP{67} \xdef\consVA{83}
\xdef\consVG{67} \xdef\consVN{33} \xdef\consVD{50} \xdef\consVE{67} \xdef\consVQ{33}
\xdef\consVH{17} \xdef\consVR{33} \xdef\consVK{50} \xdef\consVM{67} \xdef\consVI{33}
\xdef\consVL{33} \xdef\consVV{100} \xdef\consVF{67} \xdef\consVY{50} \xdef\consVW{50}
\expandafter\xdef\csname consV.\endcsname{0}

\xdef\consFC{50} \xdef\consFS{50} \xdef\consFT{33} \xdef\consFP{50} \xdef\consFA{50}
\xdef\consFG{33} \xdef\consFN{33} \xdef\consFD{17} \xdef\consFE{33} \xdef\consFQ{17}
\xdef\consFH{33} \xdef\consFR{17} \xdef\consFK{17} \xdef\consFM{50} \xdef\consFI{67}
\xdef\consFL{67} \xdef\consFV{67} \xdef\consFF{100} \xdef\consFY{83} \xdef\consFW{50}
\expandafter\xdef\csname consF.\endcsname{0}

\xdef\consYC{50} \xdef\consYS{50} \xdef\consYT{33} \xdef\consYP{33} \xdef\consYA{33}
\xdef\consYG{33} \xdef\consYN{50} \xdef\consYD{33} \xdef\consYE{17} \xdef\consYQ{33}
\xdef\consYH{50} \xdef\consYR{17} \xdef\consYK{17} \xdef\consYM{33} \xdef\consYI{50}
\xdef\consYL{50} \xdef\consYV{50} \xdef\consYF{83} \xdef\consYY{100} \xdef\consYW{50}
\expandafter\xdef\csname consY.\endcsname{0}

\xdef\consWC{50} \xdef\consWS{33} \xdef\consWT{17} \xdef\consWP{33} \xdef\consWA{33}
\xdef\consWG{50} \xdef\consWN{0} \xdef\consWD{0} \xdef\consWE{17} \xdef\consWQ{17}
\xdef\consWH{17} \xdef\consWR{33} \xdef\consWK{17} \xdef\consWM{50} \xdef\consWI{50}
\xdef\consWL{67} \xdef\consWV{50} \xdef\consWF{50} \xdef\consWY{50} \xdef\consWW{100}
\expandafter\xdef\csname consW.\endcsname{0}

\expandafter\xdef\csname cons.C\endcsname{0}
\expandafter\xdef\csname cons.S\endcsname{0}
\expandafter\xdef\csname cons.T\endcsname{0}
\expandafter\xdef\csname cons.P\endcsname{0}
\expandafter\xdef\csname cons.A\endcsname{0}
\expandafter\xdef\csname cons.G\endcsname{0}
\expandafter\xdef\csname cons.N\endcsname{0}
\expandafter\xdef\csname cons.D\endcsname{0}
\expandafter\xdef\csname cons.E\endcsname{0}
\expandafter\xdef\csname cons.Q\endcsname{0}
\expandafter\xdef\csname cons.H\endcsname{0}
\expandafter\xdef\csname cons.R\endcsname{0}
\expandafter\xdef\csname cons.K\endcsname{0}
\expandafter\xdef\csname cons.M\endcsname{0}
\expandafter\xdef\csname cons.I\endcsname{0}
\expandafter\xdef\csname cons.L\endcsname{0}
\expandafter\xdef\csname cons.V\endcsname{0}
\expandafter\xdef\csname cons.F\endcsname{0}
\expandafter\xdef\csname cons.Y\endcsname{0}
\expandafter\xdef\csname cons.W\endcsname{0}
\expandafter\xdef\csname cons..\endcsname{0}

\def\c@d@ns{%
\codon{A}{GCA,GCG,GCC,GCT,GCU,GCN}
\codon{B}{---}
\codon{C}{TGC,TGT,UGC,UGU,TGY}
\codon{D}{GAC,GAT,GAU,GAY}
\codon{E}{GAA,GAG,GAR}
\codon{F}{TTC,TTT,UUC,UUU,TTY}
\codon{G}{GGA,GGG,GGC,GGT,GGU,GGN}
\codon{H}{CAC,CAT,CAY}
\codon{I}{ATA,ATC,ATT,AUA,AUC,AUU,ATH}
\codon{J}{---}
\codon{K}{AAA,AAG,AAG,AAR}
\codon{L}{CTA,CTG,CTC,CTT,TTA,TTG,CUG,CUG,CUC,CUU,UUA,UUG,YTN}
\codon{M}{ATG,AUG,ATG}
\codon{N}{AAC,AAT,AAU,AAY}
\codon{O}{---}
\codon{P}{CCA,CCG,CCC,CCT,CCU,CCN}
\codon{Q}{CAA,CAG,CAR}
\codon{R}{AGA,AGG,CGA,CGG,CGC,CGT,CGU,MGN}
\codon{S}{TCT,TCC,TCG,TCA,AGT,AGC,UCU,UCC,UCG,UCA,AGU,WSN}
\codon{T}{ACT,ACC,ACG,ACA,ACU,ACN}
\codon{U}{---}
\codon{V}{GTA,GTG,GTC,GTT,GUA,GUG,GUC,GUU,GTN}
\codon{W}{TGG,UGG,TGG}
\codon{X}{---}
\codon{Y}{TAC,TAT,UAC,UAU,TAY}
\codon{Z}{---}
\codon{.}{TAA,TAG,TGA,UAA,UAG,UGA,TRR}
}

\definecolor{GreenYellow}   {cmyk}{0.15,0,0.69,0}
\definecolor{Yellow}        {cmyk}{0,0,1,0}
\definecolor{Goldenrod}     {cmyk}{0,0.10,0.84,0}
\definecolor{Dandelion}     {cmyk}{0,0.29,0.84,0}
\definecolor{Apricot}       {cmyk}{0,0.32,0.52,0}
\definecolor{Peach}         {cmyk}{0,0.50,0.70,0}
\definecolor{Melon}         {cmyk}{0,0.46,0.50,0}
\definecolor{YellowOrange}  {cmyk}{0,0.42,1,0}
\definecolor{Orange}        {cmyk}{0,0.61,0.87,0}
\definecolor{BurntOrange}   {cmyk}{0,0.51,1,0}
\definecolor{Bittersweet}   {cmyk}{0,0.75,1,0.24}
\definecolor{RedOrange}     {cmyk}{0,0.77,0.87,0}
\definecolor{Mahagony}      {cmyk}{0,0.85,0.87,0.35}
\definecolor{Maroon}        {cmyk}{0,0.87,0.68,0.32}
\definecolor{BrickRed}      {cmyk}{0,0.89,0.94,0.28}
\definecolor{Red}           {cmyk}{0,1,1,0}
\definecolor{OrangeRed}     {cmyk}{0,1,0.50,0}
\definecolor{RubineRed}     {cmyk}{0,1,0.13,0}
\definecolor{WildStrawberry}{cmyk}{0,0.96,0.39,0}
\definecolor{Salmon}        {cmyk}{0,0.53,0.38,0}
\definecolor{CarnationPink} {cmyk}{0,0.63,0,0}
\definecolor{Magenta}       {cmyk}{0,1,0,0}
\definecolor{VioletRed}     {cmyk}{0,0.81,0,0}
\definecolor{Rhodamine}     {cmyk}{0,0.82,0,0}
\definecolor{Mulberry}      {cmyk}{0.34,0.90,0,0.02}
\definecolor{RedViolet}     {cmyk}{0.07,0.90,0,0.34}
\definecolor{Fuchsia}       {cmyk}{0.47,0.91,0,0.08}
\definecolor{Lavender}      {cmyk}{0,0.48,0,0}
\definecolor{Thistle}       {cmyk}{0.12,0.59,0,0}
\definecolor{Orchid}        {cmyk}{0.32,0.64,0,0}
\definecolor{DarkOrchid}    {cmyk}{0.40,0.80,0.20,0}
\definecolor{Purple}        {cmyk}{0.45,0.86,0,0}
\definecolor{Plum}          {cmyk}{0.50,1,0,0}
\definecolor{Violet}        {cmyk}{0.79,0.88,0,0}
\definecolor{RoyalPurple}   {cmyk}{0.75,0.90,0,0}
\definecolor{BlueViolet}    {cmyk}{0.86,0.91,0,0.04}
\definecolor{Periwinkle}    {cmyk}{0.57,0.55,0,0}
\definecolor{CadetBlue}     {cmyk}{0.62,0.57,0.23,0}
\definecolor{CornflowerBlue}{cmyk}{0.65,0.13,0,0}
\definecolor{MidnightBlue}  {cmyk}{0.98,0.13,0,0.43}
\definecolor{NavyBlue}      {cmyk}{0.94,0.54,0,0}
\definecolor{RoyalBlue}     {cmyk}{1,0.50,0,0}
\definecolor{Blue}          {cmyk}{1,1,0,0}
\definecolor{Cerulean}      {cmyk}{0.94,0.11,0,0}
\definecolor{Cyan}          {cmyk}{1,0,0,0}
\definecolor{ProcessBlue}   {cmyk}{0.96,0,0,0}
\definecolor{SkyBlue}       {cmyk}{0.62,0,0.12,0}
\definecolor{TurquoisQ}     {cmyk}{0.85,0,0.20,0}
\definecolor{TealBlue}      {cmyk}{0.86,0,0.34,0.02}
\definecolor{Aquamarine}    {cmyk}{0.82,0,0.30,0}
\definecolor{BlueGreen}     {cmyk}{0.85,0,0.33,0}
\definecolor{Emerald}       {cmyk}{1,0,0.50,0}
\definecolor{JungleGreen}   {cmyk}{0.99,0,0.52,0}
\definecolor{SeaGreen}      {cmyk}{0.69,0,0.50,0}
\definecolor{Green}         {cmyk}{1,0,1,0}
\definecolor{ForestGreen}   {cmyk}{0.91,0,0.88,0.12}
\definecolor{PineGreen}     {cmyk}{0.92,0,0.59,0.25}
\definecolor{LimeGreen}     {cmyk}{0.50,0,1,0}
\definecolor{YellowGreen}   {cmyk}{0.44,0,0.74,0}
\definecolor{SpringGreen}   {cmyk}{0.26,0,0.76,0}
\definecolor{OliveGreen}    {cmyk}{0.64,0,0.95,0.40}
\definecolor{RawSienna}     {cmyk}{0,0.72,1,0.45}
\definecolor{Sepia}         {cmyk}{0,0.83,1,0.70}
\definecolor{Brown}         {cmyk}{0,0.81,1,0.60}
\definecolor{Tan}           {cmyk}{0.14,0.42,0.56,0}
\definecolor{White}         {cmyk}{0,0,0,0}
\definecolor{Gray0}         {cmyk}{0,0,0,0}
\definecolor{Gray5}         {cmyk}{0,0,0,0.05}
\definecolor{Gray10}        {cmyk}{0,0,0,0.10}
\definecolor{Gray15}        {cmyk}{0,0,0,0.15}
\definecolor{Gray20}        {cmyk}{0,0,0,0.20}
\definecolor{Gray25}        {cmyk}{0,0,0,0.25}
\definecolor{Gray30}        {cmyk}{0,0,0,0.30}
\definecolor{LightGray}     {cmyk}{0,0,0,0.33}
\definecolor{Gray35}        {cmyk}{0,0,0,0.35}
\definecolor{Gray40}        {cmyk}{0,0,0,0.40}
\definecolor{Gray45}        {cmyk}{0,0,0,0.45}
\definecolor{Gray50}        {cmyk}{0,0,0,0.50}
\definecolor{Gray}          {cmyk}{0,0,0,0.50}
\definecolor{GrayDefault}   {cmyk}{0,0,0,0.50}
\definecolor{Gray55}        {cmyk}{0,0,0,0.55}
\definecolor{Gray60}        {cmyk}{0,0,0,0.60}
\definecolor{Gray65}        {cmyk}{0,0,0,0.65}
\definecolor{DarkGray}      {cmyk}{0,0,0,0.66}
\definecolor{Gray70}        {cmyk}{0,0,0,0.70}
\definecolor{Gray75}        {cmyk}{0,0,0,0.75}
\definecolor{Gray80}        {cmyk}{0,0,0,0.80}
\definecolor{Gray85}        {cmyk}{0,0,0,0.85}
\definecolor{Gray90}        {cmyk}{0,0,0,0.90}
\definecolor{Gray95}        {cmyk}{0,0,0,0.95}
\definecolor{Black}         {cmyk}{0,0,0,1}
\definecolor{Gray100}       {cmyk}{0,0,0,1}
\definecolor{LightGreenYellow}   {cmyk}{0.08,0,0.35,0}
\definecolor{LightYellow}        {cmyk}{0,0,0.50,0}
\definecolor{LightGoldenrod}     {cmyk}{0,0.05,0.42,0}
\definecolor{LightDandelion}     {cmyk}{0,0.15,0.42,0}
\definecolor{LightApricot}       {cmyk}{0,0.16,0.26,0}
\definecolor{LightPeach}         {cmyk}{0,0.25,0.35,0}
\definecolor{LightMelon}         {cmyk}{0,0.23,0.25,0}
\definecolor{LightYellowOrange}  {cmyk}{0,0.21,0.50,0}
\definecolor{LightOrange}        {cmyk}{0,0.31,0.44,0}
\definecolor{LightBurntOrange}   {cmyk}{0,0.26,0.50,0}
\definecolor{LightBittersweet}   {cmyk}{0,0.38,0.50,0.12}
\definecolor{LightRedOrange}     {cmyk}{0,0.39,0.44,0}
\definecolor{LightMahagony}      {cmyk}{0,0.43,0.44,0.18}
\definecolor{LightMaroon}        {cmyk}{0,0.44,0.34,0.16}
\definecolor{LightBrickRed}      {cmyk}{0,0.45,0.47,0.14}
\definecolor{LightRed}           {cmyk}{0,0.50,0.50,0}
\definecolor{LightOrangeRed}     {cmyk}{0,0.50,0.25,0}
\definecolor{LightRubineRed}     {cmyk}{0,0.50,0.07,0}
\definecolor{LightWildStrawberry}{cmyk}{0,0.48,0.20,0}
\definecolor{LightSalmon}        {cmyk}{0,0.27,0.19,0}
\definecolor{LightCarnationPink} {cmyk}{0,0.32,0,0}
\definecolor{LightMagenta}       {cmyk}{0,0.50,0,0}
\definecolor{LightVioletRed}     {cmyk}{0,0.40,0,0}
\definecolor{LightRhodamine}     {cmyk}{0,0.41,0,0}
\definecolor{LightMulberry}      {cmyk}{0.17,0.45,0,0.01}
\definecolor{LightRedViolet}     {cmyk}{0.04,0.45,0,0.17}
\definecolor{LightFuchsia}       {cmyk}{0.24,0.46,0,0.04}
\definecolor{LightLavender}      {cmyk}{0,0.24,0,0}
\definecolor{LightThistle}       {cmyk}{0.06,0.30,0,0}
\definecolor{LightOrchid}        {cmyk}{0.16,0.32,0,0}
\definecolor{LightDarkOrchid}    {cmyk}{0.20,0.40,0.10,0}
\definecolor{LightPurple}        {cmyk}{0.23,0.43,0,0}
\definecolor{LightPlum}          {cmyk}{0.25,0.50,0,0}
\definecolor{LightViolet}        {cmyk}{0.40,0.44,0,0}
\definecolor{LightRoyalPurple}   {cmyk}{0.38,0.45,0,0}
\definecolor{LightBlueViolet}    {cmyk}{0.43,0.46,0,0.02}
\definecolor{LightPeriwinkle}    {cmyk}{0.29,0.28,0,0}
\definecolor{LightCadetBlue}     {cmyk}{0.31,0.29,0.12,0}
\definecolor{LightCornflowerBlue}{cmyk}{0.33,0.07,0,0}
\definecolor{LightMidnightBlue}  {cmyk}{0.49,0.07,0,0.22}
\definecolor{LightNavyBlue}      {cmyk}{0.47,0.27,0,0}
\definecolor{LightRoyalBlue}     {cmyk}{0.50,0.25,0,0}
\definecolor{LightBlue}          {cmyk}{0.50,0.50,0,0}
\definecolor{LightCerulean}      {cmyk}{0.47,0.06,0,0}
\definecolor{LightCyan}          {cmyk}{0.50,0,0,0}
\definecolor{LightProcessBlue}   {cmyk}{0.48,0,0,0}
\definecolor{LightSkyBlue}       {cmyk}{0.31,0,0.06,0}
\definecolor{LightTurquoise}     {cmyk}{0.43,0,0.10,0}
\definecolor{LightTealBlue}      {cmyk}{0.43,0,0.17,0.01}
\definecolor{LightAquamarine}    {cmyk}{0.41,0,0.15,0}
\definecolor{LightBlueGreen}     {cmyk}{0.43,0,0.17,0}
\definecolor{LightEmerald}       {cmyk}{0.50,0,0.25,0}
\definecolor{LightJungleGreen}   {cmyk}{0.50,0,0.26,0}
\definecolor{LightSeaGreen}      {cmyk}{0.35,0,0.25,0}
\definecolor{LightGreen}         {cmyk}{0.50,0,0.50,0}
\definecolor{LightForestGreen}   {cmyk}{0.46,0,0.44,0.06}
\definecolor{LightPineGreen}     {cmyk}{0.46,0,0.30,0.13}
\definecolor{LightLimeGreen}     {cmyk}{0.25,0,0.50,0}
\definecolor{LightYellowGreen}   {cmyk}{0.22,0,0.37,0}
\definecolor{LightSpringGreen}   {cmyk}{0.13,0,0.38,0}
\definecolor{LightOliveGreen}    {cmyk}{0.32,0,0.48,0.20}
\definecolor{LightRawSienna}     {cmyk}{0,0.36,0.50,0.23}
\definecolor{LightSepia}         {cmyk}{0,0.44,0.50,0.35}
\definecolor{LightBrown}         {cmyk}{0,0.41,0.50,0.30}
\definecolor{LightTan}           {cmyk}{0.07,0.21,0.28,0}
\definecolor{LightWhite}         {cmyk}{0,0,0,0}
\definecolor{LightGray0}         {cmyk}{0,0,0,0}
\definecolor{LightGray5}         {cmyk}{0,0,0,0.02}
\definecolor{LightGray10}        {cmyk}{0,0,0,0.05}
\definecolor{LightGray15}        {cmyk}{0,0,0,0.07}
\definecolor{LightGray20}        {cmyk}{0,0,0,0.10}
\definecolor{LightGray25}        {cmyk}{0,0,0,0.12}
\definecolor{LightGray30}        {cmyk}{0,0,0,0.15}
\definecolor{LightLightGray}     {cmyk}{0,0,0,0.16}
\definecolor{LightGray35}        {cmyk}{0,0,0,0.17}
\definecolor{LightGray40}        {cmyk}{0,0,0,0.20}
\definecolor{LightGray45}        {cmyk}{0,0,0,0.22}
\definecolor{LightGray50}        {cmyk}{0,0,0,0.25}
\definecolor{LightGray}          {cmyk}{0,0,0,0.25}
\definecolor{LightGray55}        {cmyk}{0,0,0,0.27}
\definecolor{LightGray60}        {cmyk}{0,0,0,0.30}
\definecolor{LightGray65}        {cmyk}{0,0,0,0.32}
\definecolor{LightDarkGray}      {cmyk}{0,0,0,0.33}
\definecolor{LightGray70}        {cmyk}{0,0,0,0.35}
\definecolor{LightGray75}        {cmyk}{0,0,0,0.37}
\definecolor{LightGray80}        {cmyk}{0,0,0,0.40}
\definecolor{LightGray85}        {cmyk}{0,0,0,0.42}
\definecolor{LightGray90}        {cmyk}{0,0,0,0.45}
\definecolor{LightGray95}        {cmyk}{0,0,0,0.47}
\definecolor{LightBlack}         {cmyk}{0,0,0,0.50}
\definecolor{LightGray100}       {cmyk}{0,0,0,0.50}
\definecolor{LightLightGreenYellow}   {cmyk}{0.04,0,0.17,0}
\definecolor{LightLightYellow}        {cmyk}{0,0,0.25,0}
\definecolor{LightLightGoldenrod}     {cmyk}{0,0.02,0.21,0}
\definecolor{LightLightDandelion}     {cmyk}{0,0.07,0.21,0}
\definecolor{LightLightApricot}       {cmyk}{0,0.08,0.13,0}
\definecolor{LightLightPeach}         {cmyk}{0,0.12,0.17,0}
\definecolor{LightLightMelon}         {cmyk}{0,0.11,0.12,0}
\definecolor{LightLightYellowOrange}  {cmyk}{0,0.10,0.25,0}
\definecolor{LightLightOrange}        {cmyk}{0,0.15,0.22,0}
\definecolor{LightLightBurntOrange}   {cmyk}{0,0.13,0.25,0}
\definecolor{LightLightBittersweet}   {cmyk}{0,0.19,0.25,0.06}
\definecolor{LightLightRedOrange}     {cmyk}{0,0.14,0.22,0}
\definecolor{LightLightMahagony}      {cmyk}{0,0.21,0.22,0.09}
\definecolor{LightLightMaroon}        {cmyk}{0,0.22,0.17,0.08}
\definecolor{LightLightBrickRed}      {cmyk}{0,0.22,0.23,0.07}
\definecolor{LightLightRed}           {cmyk}{0,0.25,0.25,0}
\definecolor{LightLightOrangeRed}     {cmyk}{0,0.25,0.12,0}
\definecolor{LightLightRubineRed}     {cmyk}{0,0.25,0.03,0}
\definecolor{LightLightWildStrawberry}{cmyk}{0,0.24,0.10,0}
\definecolor{LightLightSalmon}        {cmyk}{0,0.13,0.09,0}
\definecolor{LightLightCarnationPink} {cmyk}{0,0.16,0,0}
\definecolor{LightLightMagenta}       {cmyk}{0,0.25,0,0}
\definecolor{LightLightVioletRed}     {cmyk}{0,0.20,0,0}
\definecolor{LightLightRhodamine}     {cmyk}{0,0.20,0,0}
\definecolor{LightLightMulberry}      {cmyk}{0.08,0.22,0,0.005}
\definecolor{LightLightRedViolet}     {cmyk}{0.02,0.22,0,0.08}
\definecolor{LightLightFuchsia}       {cmyk}{0.12,0.23,0,0.02}
\definecolor{LightLightLavender}      {cmyk}{0,0.12,0,0}
\definecolor{LightLightThistle}       {cmyk}{0.03,0.15,0,0}
\definecolor{LightLightOrchid}        {cmyk}{0.08,0.16,0,0}
\definecolor{LightLightDarkOrchid}    {cmyk}{0.10,0.20,0.05,0}
\definecolor{LightLightPurple}        {cmyk}{0.11,0.21,0,0}
\definecolor{LightLightPlum}          {cmyk}{0.12,0.25,0,0}
\definecolor{LightLightViolet}        {cmyk}{0.20,0.22,0,0}
\definecolor{LightLightRoyalPurple}   {cmyk}{0.19,0.22,0,0}
\definecolor{LightLightBlueViolet}    {cmyk}{0.21,0.23,0,0.01}
\definecolor{LightLightPeriwinkle}    {cmyk}{0.14,0.14,0,0}
\definecolor{LightLightCadetBlue}     {cmyk}{0.15,0.14,0.06,0}
\definecolor{LightLightCornflowerBlue}{cmyk}{0.16,0.03,0,0}
\definecolor{LightLightMidnightBlue}  {cmyk}{0.24,0.03,0,0.11}
\definecolor{LightLightNavyBlue}      {cmyk}{0.23,0.13,0,0}
\definecolor{LightLightRoyalBlue}     {cmyk}{0.25,0.12,0,0}
\definecolor{LightLightBlue}          {cmyk}{0.25,0.25,0,0}
\definecolor{LightLightCerulean}      {cmyk}{0.23,0.03,0,0}
\definecolor{LightLightCyan}          {cmyk}{0.25,0,0,0}
\definecolor{LightLightProcessBlue}   {cmyk}{0.24,0,0,0}
\definecolor{LightLightSkyBlue}       {cmyk}{0.15,0,0.03,0}
\definecolor{LightLightTurquoise}     {cmyk}{0.21,0,0.05,0}
\definecolor{LightLightTealBlue}      {cmyk}{0.21,0,0.08,0.005}
\definecolor{LightLightAquamarine}    {cmyk}{0.20,0,0.07,0}
\definecolor{LightLightBlueGreen}     {cmyk}{0.21,0,0.08,0}
\definecolor{LightLightEmerald}       {cmyk}{0.25,0,0.12,0}
\definecolor{LightLightJungleGreen}   {cmyk}{0.25,0,0.13,0}
\definecolor{LightLightSeaGreen}      {cmyk}{0.17,0,0.12,0}
\definecolor{LightLightGreen}         {cmyk}{0.25,0,0.25,0}
\definecolor{LightLightForestGreen}   {cmyk}{0.23,0,0.22,0.03}
\definecolor{LightLightPineGreen}     {cmyk}{0.23,0,0.15,0.06}
\definecolor{LightLightLimeGreen}     {cmyk}{0.12,0,0.25,0}
\definecolor{LightLightYellowGreen}   {cmyk}{0.11,0,0.18,0}
\definecolor{LightLightSpringGreen}   {cmyk}{0.06,0,0.19,0}
\definecolor{LightLightOliveGreen}    {cmyk}{0.16,0,0.24,0.10}
\definecolor{LightLightRawSienna}     {cmyk}{0,0.18,0.25,0.11}
\definecolor{LightLightSepia}         {cmyk}{0,0.22,0.25,0.17}
\definecolor{LightLightBrown}         {cmyk}{0,0.20,0.25,0.15}
\definecolor{LightLightTan}           {cmyk}{0.03,0.10,0.14,0}
\definecolor{LightLightWhite}         {cmyk}{0,0,0,0}
\definecolor{LightLightGray0}         {cmyk}{0,0,0,0}
\definecolor{LightLightGray5}         {cmyk}{0,0,0,0.01}
\definecolor{LightLightGray10}        {cmyk}{0,0,0,0.02}
\definecolor{LightLightGray15}        {cmyk}{0,0,0,0.03}
\definecolor{LightLightGray20}        {cmyk}{0,0,0,0.05}
\definecolor{LightLightGray25}        {cmyk}{0,0,0,0.06}
\definecolor{LightLightGray30}        {cmyk}{0,0,0,0.07}
\definecolor{LightLightLightGray}     {cmyk}{0,0,0,0.08}
\definecolor{LightLightGray35}        {cmyk}{0,0,0,0.09}
\definecolor{LightLightGray40}        {cmyk}{0,0,0,0.10}
\definecolor{LightLightGray45}        {cmyk}{0,0,0,0.11}
\definecolor{LightLightGray50}        {cmyk}{0,0,0,0.12}
\definecolor{LightLightGray}          {cmyk}{0,0,0,0.13}
\definecolor{LightLightGray55}        {cmyk}{0,0,0,0.14}
\definecolor{LightLightGray60}        {cmyk}{0,0,0,0.15}
\definecolor{LightLightGray65}        {cmyk}{0,0,0,0.16}
\definecolor{LightLightDarkGray}      {cmyk}{0,0,0,0.17}
\definecolor{LightLightGray70}        {cmyk}{0,0,0,0.18}
\definecolor{LightLightGray75}        {cmyk}{0,0,0,0.19}
\definecolor{LightLightGray80}        {cmyk}{0,0,0,0.20}
\definecolor{LightLightGray85}        {cmyk}{0,0,0,0.21}
\definecolor{LightLightGray90}        {cmyk}{0,0,0,0.22}
\definecolor{LightLightGray95}        {cmyk}{0,0,0,0.23}
\definecolor{LightLightBlack}         {cmyk}{0,0,0,0.25}
\definecolor{LightLightGray100}       {cmyk}{0,0,0,0.25}
\definecolor{LightLightLightGreenYellow}   {cmyk}{0.02,0,0.08,0}
\definecolor{LightLightLightYellow}        {cmyk}{0,0,0.12,0}
\definecolor{LightLightLightGoldenrod}     {cmyk}{0,0.01,0.10,0}
\definecolor{LightLightLightDandelion}     {cmyk}{0,0.03,0.10,0}
\definecolor{LightLightLightApricot}       {cmyk}{0,0.04,0.06,0}
\definecolor{LightLightLightPeach}         {cmyk}{0,0.06,0.08,0}
\definecolor{LightLightLightMelon}         {cmyk}{0,0.05,0.06,0}
\definecolor{LightLightLightYellowOrange}  {cmyk}{0,0.05,0.12,0}
\definecolor{LightLightLightOrange}        {cmyk}{0,0.07,0.11,0}
\definecolor{LightLightLightBurntOrange}   {cmyk}{0,0.06,0.12,0}
\definecolor{LightLightLightBittersweet}   {cmyk}{0,0.09,0.12,0.03}
\definecolor{LightLightLightRedOrange}     {cmyk}{0,0.07,0.11,0}
\definecolor{LightLightLightMahagony}      {cmyk}{0,0.10,0.11,0.04}
\definecolor{LightLightLightMaroon}        {cmyk}{0,0.11,0.08,0.04}
\definecolor{LightLightLightBrickRed}      {cmyk}{0,0.11,0.11,0.03}
\definecolor{LightLightLightRed}           {cmyk}{0,0.12,0.12,0}
\definecolor{LightLightLightOrangeRed}     {cmyk}{0,0.12,0.06,0}
\definecolor{LightLightLightRubineRed}     {cmyk}{0,0.12,0.01,0}
\definecolor{LightLightLightWildStrawberry}{cmyk}{0,0.12,0.05,0}
\definecolor{LightLightLightSalmon}        {cmyk}{0,0.06,0.04,0}
\definecolor{LightLightLightCarnationPink} {cmyk}{0,0.08,0,0}
\definecolor{LightLightLightMagenta}       {cmyk}{0,0.12,0,0}
\definecolor{LightLightLightLightMagenta}  {cmyk}{0,0.06,0,0}
\definecolor{LightLightLightVioletRed}     {cmyk}{0,0.10,0,0}
\definecolor{LightLightLightRhodamine}     {cmyk}{0,0.10,0,0}
\definecolor{LightLightLightMulberry}      {cmyk}{0.04,0.11,0,0.002}
\definecolor{LightLightLightRedViolet}     {cmyk}{0.01,0.11,0,0.04}
\definecolor{LightLightLightFuchsia}       {cmyk}{0.06,0.11,0,0.01}
\definecolor{LightLightLightLavender}      {cmyk}{0,0.06,0,0}
\definecolor{LightLightLightThistle}       {cmyk}{0.01,0.07,0,0}
\definecolor{LightLightLightOrchid}        {cmyk}{0.04,0.08,0,0}
\definecolor{LightLightLightDarkOrchid}    {cmyk}{0.05,0.10,0.02,0}
\definecolor{LightLightLightPurple}        {cmyk}{0.05,0.10,0,0}
\definecolor{LightLightLightPlum}          {cmyk}{0.06,0.12,0,0}
\definecolor{LightLightLightViolet}        {cmyk}{0.10,0.11,0,0}
\definecolor{LightLightLightRoyalPurple}   {cmyk}{0.09,0.11,0,0}
\definecolor{LightLightLightBlueViolet}    {cmyk}{0.10,0.11,0,0.005}
\definecolor{LightLightLightPeriwinkle}    {cmyk}{0.07,0.07,0,0}
\definecolor{LightLightLightCadetBlue}     {cmyk}{0.07,0.07,0.03,0}
\definecolor{LightLightLightCornflowerBlue}{cmyk}{0.08,0.01,0,0}
\definecolor{LightLightLightMidnightBlue}  {cmyk}{0.12,0.01,0,0.05}
\definecolor{LightLightLightNavyBlue}      {cmyk}{0.11,0.06,0,0}
\definecolor{LightLightLightRoyalBlue}     {cmyk}{0.12,0.06,0,0}
\definecolor{LightLightLightBlue}          {cmyk}{0.12,0.12,0,0}
\definecolor{LightLightLightCerulean}      {cmyk}{0.11,0.01,0,0}
\definecolor{LightLightLightCyan}          {cmyk}{0.12,0,0,0}
\definecolor{LightLightLightProcessBlue}   {cmyk}{0.12,0,0,0}
\definecolor{LightLightLightSkyBlue}       {cmyk}{0.07,0,0.01,0}
\definecolor{LightLightLightTurquoise}     {cmyk}{0.10,0,0.02,0}
\definecolor{LightLightLightTealBlue}      {cmyk}{0.10,0,0.04,0.002}
\definecolor{LightLightLightAquamarine}    {cmyk}{0.10,0,0.03,0}
\definecolor{LightLightLightBlueGreen}     {cmyk}{0.10,0,0.04,0}
\definecolor{LightLightLightEmerald}       {cmyk}{0.12,0,0.06,0}
\definecolor{LightLightLightJungleGreen}   {cmyk}{0.12,0,0.06,0}
\definecolor{LightLightLightSeaGreen}      {cmyk}{0.08,0,0.06,0}
\definecolor{LightLightLightGreen}         {cmyk}{0.12,0,0.12,0}
\definecolor{LightLightLightForestGreen}   {cmyk}{0.11,0,0.11,0.01}
\definecolor{LightLightLightPineGreen}     {cmyk}{0.11,0,0.07,0.03}
\definecolor{LightLightLightLimeGreen}     {cmyk}{0.06,0,0.12,0}
\definecolor{LightLightLightYellowGreen}   {cmyk}{0.05,0,0.09,0}
\definecolor{LightLightLightSpringGreen}   {cmyk}{0.03,0,0.09,0}
\definecolor{LightLightLightOliveGreen}    {cmyk}{0.08,0,0.12,0.05}
\definecolor{LightLightLightRawSienna}     {cmyk}{0,0.09,0.12,0.05}
\definecolor{LightLightLightSepia}         {cmyk}{0,0.11,0.12,0.06}
\definecolor{LightLightLightBrown}         {cmyk}{0,0.10,0.12,0.07}
\definecolor{LightLightLightTan}           {cmyk}{0.01,0.05,0.07,0}
\definecolor{LightLightLightWhite}         {cmyk}{0,0,0,0}
\definecolor{LightLightLightGray0}         {cmyk}{0,0,0,0}
\definecolor{LightLightLightGray5}         {cmyk}{0,0,0,0.005}
\definecolor{LightLightLightGray10}        {cmyk}{0,0,0,0.01}
\definecolor{LightLightLightGray15}        {cmyk}{0,0,0,0.015}
\definecolor{LightLightLightGray20}        {cmyk}{0,0,0,0.025}
\definecolor{LightLightLightGray25}        {cmyk}{0,0,0,0.03}
\definecolor{LightLightLightGray30}        {cmyk}{0,0,0,0.035}
\definecolor{LightLightLightLightGray}     {cmyk}{0,0,0,0.04}
\definecolor{LightLightLightGray35}        {cmyk}{0,0,0,0.045}
\definecolor{LightLightLightGray40}        {cmyk}{0,0,0,0.05}
\definecolor{LightLightLightGray45}        {cmyk}{0,0,0,0.055}
\definecolor{LightLightLightGray50}        {cmyk}{0,0,0,0.06}
\definecolor{LightLightLightGray}          {cmyk}{0,0,0,0.065}
\definecolor{LightLightLightGray55}        {cmyk}{0,0,0,0.07}
\definecolor{LightLightLightGray60}        {cmyk}{0,0,0,0.075}
\definecolor{LightLightLightGray65}        {cmyk}{0,0,0,0.08}
\definecolor{LightLightLightDarkGray}      {cmyk}{0,0,0,0.085}
\definecolor{LightLightLightGray70}        {cmyk}{0,0,0,0.09}
\definecolor{LightLightLightGray75}        {cmyk}{0,0,0,0.095}
\definecolor{LightLightLightGray80}        {cmyk}{0,0,0,0.10}
\definecolor{LightLightLightGray85}        {cmyk}{0,0,0,0.105}
\definecolor{LightLightLightGray90}        {cmyk}{0,0,0,0.11}
\definecolor{LightLightLightGray95}        {cmyk}{0,0,0,0.115}
\definecolor{LightLightLightBlack}         {cmyk}{0,0,0,0.12}
\definecolor{LightLightLightGray100}       {cmyk}{0,0,0,0.125}
\definecolor{BlueRed5}           {rgb} {0.15,0.17,0.55}
\definecolor{BlueRed10}          {rgb} {0.20,0.23,0.57}
\definecolor{BlueRed15}          {rgb} {0.24,0.29,0.60}
\definecolor{BlueRed20}          {rgb} {0.33,0.35,0.64}
\definecolor{BlueRed25}          {rgb} {0.43,0.43,0.68}
\definecolor{BlueRed30}          {rgb} {0.52,0.52,0.73}
\definecolor{BlueRed35}          {rgb} {0.60,0.60,0.78}
\definecolor{BlueRed40}          {rgb} {0.70,0.70,0.84}
\definecolor{BlueRed45}          {rgb} {0.80,0.80,0.85}
\definecolor{BlueRed50}          {rgb} {0.86,0.82,0.82}
\definecolor{BlueRed55}          {rgb} {0.87,0.73,0.73}
\definecolor{BlueRed60}          {rgb} {0.89,0.64,0.64}
\definecolor{BlueRed65}          {rgb} {0.90,0.55,0.55}
\definecolor{BlueRed70}          {rgb} {0.91,0.47,0.46}
\definecolor{BlueRed75}          {rgb} {0.91,0.39,0.37}
\definecolor{BlueRed80}          {rgb} {0.90,0.33,0.28}
\definecolor{BlueRed85}          {rgb} {0.89,0.25,0.20}
\definecolor{BlueRed90}          {rgb} {0.88,0.23,0.14}
\definecolor{BlueRed95}          {rgb} {0.87,0.21,0.09}
\definecolor{BlueRed100}         {rgb} {0.87,0.16,0.04}
\definecolor{RedBlue100}         {rgb} {0.15,0.17,0.55}
\definecolor{RedBlue95}          {rgb} {0.15,0.17,0.55}
\definecolor{RedBlue90}          {rgb} {0.20,0.23,0.57}
\definecolor{RedBlue85}          {rgb} {0.24,0.29,0.60}
\definecolor{RedBlue80}          {rgb} {0.33,0.35,0.64}
\definecolor{RedBlue75}          {rgb} {0.43,0.43,0.68}
\definecolor{RedBlue70}          {rgb} {0.52,0.52,0.73}
\definecolor{RedBlue65}          {rgb} {0.60,0.60,0.78}
\definecolor{RedBlue60}          {rgb} {0.70,0.70,0.84}
\definecolor{RedBlue55}          {rgb} {0.80,0.80,0.85}
\definecolor{RedBlue50}          {rgb} {0.86,0.82,0.82}
\definecolor{RedBlue45}          {rgb} {0.87,0.73,0.73}
\definecolor{RedBlue40}          {rgb} {0.89,0.64,0.64}
\definecolor{RedBlue35}          {rgb} {0.90,0.55,0.55}
\definecolor{RedBlue30}          {rgb} {0.91,0.47,0.46}
\definecolor{RedBlue25}          {rgb} {0.91,0.39,0.37}
\definecolor{RedBlue20}          {rgb} {0.90,0.33,0.28}
\definecolor{RedBlue15}          {rgb} {0.89,0.25,0.20}
\definecolor{RedBlue10}          {rgb} {0.88,0.23,0.14}
\definecolor{RedBlue5}           {rgb} {0.87,0.21,0.09}
\definecolor{GreenRed5}          {rgb} {0,1,0}
\definecolor{GreenRed10}         {rgb} {0.05,0.95,0}
\definecolor{GreenRed15}         {rgb} {0.10,0.90,0}
\definecolor{GreenRed20}         {rgb} {0.15,0.85,0}
\definecolor{GreenRed25}         {rgb} {0.20,0.80,0}
\definecolor{GreenRed30}         {rgb} {0.25,0.75,0}
\definecolor{GreenRed35}         {rgb} {0.30,0.70,0}
\definecolor{GreenRed40}         {rgb} {0.35,0.65,0}
\definecolor{GreenRed45}         {rgb} {0.40,0.60,0}
\definecolor{GreenRed50}         {rgb} {0.45,0.55,0}
\definecolor{GreenRed55}         {rgb} {0.50,0.50,0}
\definecolor{GreenRed60}         {rgb} {0.55,0.45,0}
\definecolor{GreenRed65}         {rgb} {0.60,0.40,0}
\definecolor{GreenRed70}         {rgb} {0.65,0.35,0}
\definecolor{GreenRed75}         {rgb} {0.70,0.30,0}
\definecolor{GreenRed80}         {rgb} {0.75,0.25,0}
\definecolor{GreenRed85}         {rgb} {0.80,0.20,0}
\definecolor{GreenRed90}         {rgb} {0.85,0.15,0}
\definecolor{GreenRed95}         {rgb} {0.90,0.10,0}
\definecolor{GreenRed100}        {rgb} {0.95,0.05,0}
\definecolor{RedGreen100}        {rgb} {0.05,0.95,0}
\definecolor{RedGreen95}         {rgb} {0.10,0.90,0}
\definecolor{RedGreen90}         {rgb} {0.15,0.85,0}
\definecolor{RedGreen85}         {rgb} {0.20,0.80,0}
\definecolor{RedGreen80}         {rgb} {0.25,0.75,0}
\definecolor{RedGreen75}         {rgb} {0.30,0.70,0}
\definecolor{RedGreen70}         {rgb} {0.35,0.65,0}
\definecolor{RedGreen65}         {rgb} {0.40,0.60,0}
\definecolor{RedGreen60}         {rgb} {0.45,0.55,0}
\definecolor{RedGreen55}         {rgb} {0.50,0.50,0}
\definecolor{RedGreen50}         {rgb} {0.55,0.45,0}
\definecolor{RedGreen45}         {rgb} {0.60,0.40,0}
\definecolor{RedGreen40}         {rgb} {0.65,0.35,0}
\definecolor{RedGreen35}         {rgb} {0.70,0.30,0}
\definecolor{RedGreen30}         {rgb} {0.75,0.25,0}
\definecolor{RedGreen25}         {rgb} {0.80,0.20,0}
\definecolor{RedGreen20}         {rgb} {0.85,0.15,0}
\definecolor{RedGreen15}         {rgb} {0.90,0.10,0}
\definecolor{RedGreen10}         {rgb} {0.95,0.05,0}
\definecolor{RedGreen5}          {rgb} {1,0,0}
\definecolor{ColdHot5}           {rgb} {0,0.08,1}
\definecolor{ColdHot10}          {rgb} {0,0.29,1}
\definecolor{ColdHot15}          {rgb} {0,0.49,1}
\definecolor{ColdHot20}          {rgb} {0,0.70,1}
\definecolor{ColdHot25}          {rgb} {0,0.90,1}
\definecolor{ColdHot30}          {rgb} {0,1,0.87}
\definecolor{ColdHot35}          {rgb} {0,1,0.68}
\definecolor{ColdHot40}          {rgb} {0,1,0.46}
\definecolor{ColdHot45}          {rgb} {0,1,0.25}
\definecolor{ColdHot50}          {rgb} {0,1,0.04}
\definecolor{ColdHot55}          {rgb} {0.16,1,0}
\definecolor{ColdHot60}          {rgb} {0.35,1,0}
\definecolor{ColdHot65}          {rgb} {0.56,1,0}
\definecolor{ColdHot70}          {rgb} {0.79,1,0}
\definecolor{ColdHot75}          {rgb} {0.98,1,0}
\definecolor{ColdHot80}          {rgb} {1,0.82,0}
\definecolor{ColdHot85}          {rgb} {1,0.60,0}
\definecolor{ColdHot90}          {rgb} {1,0.40,0}
\definecolor{ColdHot95}          {rgb} {1,0.20,0}
\definecolor{ColdHot100}         {rgb} {0.91,0,0}
\definecolor{HotCold100}         {rgb} {0,0.08,1}
\definecolor{HotCold95}          {rgb} {0,0.29,1}
\definecolor{HotCold90}          {rgb} {0,0.49,1}
\definecolor{HotCold85}          {rgb} {0,0.70,1}
\definecolor{HotCold80}          {rgb} {0,0.90,1}
\definecolor{HotCold75}          {rgb} {0,1,0.87}
\definecolor{HotCold70}          {rgb} {0,1,0.68}
\definecolor{HotCold65}          {rgb} {0,1,0.46}
\definecolor{HotCold60}          {rgb} {0,1,0.25}
\definecolor{HotCold55}          {rgb} {0,1,0.04}
\definecolor{HotCold50}          {rgb} {0.16,1,0}
\definecolor{HotCold45}          {rgb} {0.35,1,0}
\definecolor{HotCold40}          {rgb} {0.56,1,0}
\definecolor{HotCold35}          {rgb} {0.79,1,0}
\definecolor{HotCold30}          {rgb} {0.98,1,0}
\definecolor{HotCold25}          {rgb} {1,0.82,0}
\definecolor{HotCold20}          {rgb} {1,0.60,0}
\definecolor{HotCold15}          {rgb} {1,0.40,0}
\definecolor{HotCold10}          {rgb} {1,0.20,0}
\definecolor{HotCold5}           {rgb} {0.91,0,0}


\def\make@lower{%
\if\first@ A\xdef\first@{a}\else \if\first@ B\xdef\first@{b}\else
\if\first@ C\xdef\first@{c}\else \if\first@ D\xdef\first@{d}\else
\if\first@ E\xdef\first@{e}\else \if\first@ F\xdef\first@{f}\else
\if\first@ G\xdef\first@{g}\else \if\first@ H\xdef\first@{h}\else
\if\first@ I\xdef\first@{i}\else \if\first@ J\xdef\first@{j}\else
\if\first@ K\xdef\first@{k}\else \if\first@ L\xdef\first@{l}\else
\if\first@ M\xdef\first@{m}\else \if\first@ N\xdef\first@{n}\else
\if\first@ O\xdef\first@{o}\else \if\first@ P\xdef\first@{p}\else
\if\first@ Q\xdef\first@{q}\else \if\first@ R\xdef\first@{r}\else
\if\first@ S\xdef\first@{s}\else \if\first@ T\xdef\first@{t}\else
\if\first@ U\xdef\first@{u}\else \if\first@ V\xdef\first@{v}\else
\if\first@ W\xdef\first@{w}\else \if\first@ X\xdef\first@{x}\else
\if\first@ Y\xdef\first@{y}\else \if\first@ Z\xdef\first@{z}\else
\fi\fi\fi\fi\fi\fi\fi\fi\fi\fi\fi\fi\fi\fi\fi\fi\fi\fi\fi\fi\fi\fi\fi\fi\fi\fi}

\def\make@upper{%
\if\first@ a\xdef\first@{A}\else \if\first@ b\xdef\first@{B}\else
\if\first@ c\xdef\first@{C}\else \if\first@ d\xdef\first@{D}\else
\if\first@ e\xdef\first@{E}\else \if\first@ f\xdef\first@{F}\else
\if\first@ g\xdef\first@{G}\else \if\first@ h\xdef\first@{H}\else
\if\first@ i\xdef\first@{I}\else \if\first@ j\xdef\first@{J}\else
\if\first@ k\xdef\first@{K}\else \if\first@ l\xdef\first@{L}\else
\if\first@ m\xdef\first@{M}\else \if\first@ n\xdef\first@{N}\else
\if\first@ o\xdef\first@{O}\else \if\first@ p\xdef\first@{P}\else
\if\first@ q\xdef\first@{Q}\else \if\first@ r\xdef\first@{R}\else
\if\first@ s\xdef\first@{S}\else \if\first@ t\xdef\first@{T}\else
\if\first@ u\xdef\first@{U}\else \if\first@ v\xdef\first@{V}\else
\if\first@ w\xdef\first@{W}\else \if\first@ x\xdef\first@{X}\else
\if\first@ y\xdef\first@{Y}\else \if\first@ z\xdef\first@{Z}\else
\fi\fi\fi\fi\fi\fi\fi\fi\fi\fi\fi\fi\fi\fi\fi\fi\fi\fi\fi\fi\fi\fi\fi\fi\fi\fi}

\def\type@get#1 MSF: #2 Type: #3 #4@{\seqtype{#3}}
\def\inf@@get#1 #2 #3 #4 #5 #6@{%
   \def\first@{#1}
   \def\second@{#2}
   \def\third@{#3}
   \xdef\fourth@{#4 @}
   \expandafter\check@letter\fourth@
   \ifnumber 
      \def\fourth@{#4} 
   \else 
      \xdef\fourth@{#5 @}
      \expandafter\check@letter\fourth@
      \ifnumber 
         \def\fourth@{#5} 
      \else
         \def\fourth@{99999999}
      \fi
   \fi
   \def\fifth@{#5}
   \def\last@{#6}}
\def\check@char#1{\letterfalse \ifnum\catcode`#1=11 \lettertrue \fi
                  \numberfalse \ifnum\catcode`#1=12 \numbertrue \fi
                  \xdef\code@num{\the\catcode`#1}
                  \xdef\char@num{`#1}}
\def\check@letter#1#2@{\letterfalse \ifnum\catcode`#1=11 \lettertrue \fi
                       \numberfalse \ifnum\catcode`#1=12 \numbertrue \fi}
\def\seq@get#1 #2@{\def\first@{#1} \def\seq@line{#2}}
\def\res@get#1#2@{\def\first@{#1} \def\seq@line{#2&@}}
\def\tot@get#1#2@{%
   \xdef\first@{#1}
   \expandafter\xdef\csname seq\the\triple@count\endcsname{#2&@}}
\def\dis@get#1#2@{%
   \xdef\first@{#1}
   \expandafter\xdef\csname res\the\triple@count\endcsname{#1}
   \expandafter\xdef\csname seq\the\triple@count\endcsname{#2&@}}
\def\firstchar@get#1#2@{\def\first@{#1}\def\third@{#2@}}
\def\residue@get#1#2@{\xdef\first@{#1}
                      \xdef\char@num{`#1}
                      \expandafter\xdef\csname res\the\loopcount\endcsname{\first@}
                      \expandafter\xdef\csname sequence\the\loopcount\endcsname{#2@}}
\def\remove@fromseq#1@{\expandafter\xdef\csname sequence\the\loopcount\endcsname{#1}}
\def\sublogo@get#1 @{\xdef\first@{#1}}
\def\re@write#1,#2@{%
   \xdef\third@{#2,@}
   \xdef\first@{\csname hide@@@seq#1\endcsname}
   \ifx\first@\last@
   \else
      \xdef\first@{#1&}
      \ifx\first@\ampers@nd \else \advance\innerloopcount by 1 \fi
      \if\second@ e \xdef\second@{\csname @rd#1\endcsname}
      \else \xdef\second@{\second@,\csname @rd#1\endcsname}\fi
   \fi
   }
\def\order@set#1,#2@{%
   \xdef\second@{#2,@}
      \expandafter\xdef\csname @rd#1\endcsname{\the\loopcount}
      \expandafter\xdef\csname res@count\the\loopcount\endcsname{%
                    \csname pos#1\endcsname}
      \expandafter\xdef\csname hide@seq\the\loopcount\endcsname{%
                    \csname hide@@seq#1\endcsname}
      \expandafter\xdef\csname hide@name\the\loopcount\endcsname{%
                    \csname hide@@name#1\endcsname}
      \expandafter\xdef\csname hide@number\the\loopcount\endcsname{%
                    \csname hide@@number#1\endcsname}
      \expandafter\xdef\csname seq@start\the\loopcount\endcsname{%
                    \csname seq@@start#1\endcsname}
      \expandafter\xdef\csname seq@len\the\loopcount\endcsname{%
                    \csname seq@@len#1\endcsname}
      \expandafter\xdef\csname seqname\the\loopcount\endcsname{%
                    \csname seq@name#1\endcsname}
      \expandafter\xdef\csname newseqname\the\loopcount\endcsname{%
                    \csname newseq@name#1\endcsname}
      \expandafter\xdef\csname seq@gap\the\loopcount\endcsname{%
                    \csname seq@@gap#1\endcsname}
      \expandafter\xdef\csname name@col\the\loopcount\endcsname{%
                    \csname name@@col#1\endcsname}
      \expandafter\xdef\csname number@col\the\loopcount\endcsname{%
                    \csname number@@col#1\endcsname}
      \expandafter\xdef\csname stack@reg\the\loopcount\endcsname{%
                    \csname stack@@reg#1\endcsname}
      \expandafter\xdef\csname stack@tintreg\the\loopcount\endcsname{%
                    \csname stack@@tintreg#1\endcsname}
      \expandafter\xdef\csname stack@emphreg\the\loopcount\endcsname{%
                    \csname stack@@emphreg#1\endcsname}
      \expandafter\xdef\csname stack@framereg\the\loopcount\endcsname{%
                    \csname stack@@framereg#1\endcsname}
      \expandafter\xdef\csname stack@top\the\loopcount\endcsname{%
                    \csname stack@@top#1\endcsname}
      \expandafter\xdef\csname stack@ttop\the\loopcount\endcsname{%
                    \csname stack@@ttop#1\endcsname}
      \expandafter\xdef\csname stack@bottom\the\loopcount\endcsname{%
                    \csname stack@@bottom#1\endcsname}
      \expandafter\xdef\csname stack@bbottom\the\loopcount\endcsname{%
                    \csname stack@@bbottom#1\endcsname}
}
\def\reorder@seqs#1{%
   \loopcount=0
   \loop
      \advance\loopcount by 1
         \expandafter\xdef\csname pos\the\loopcount\endcsname{%
                 \csname res@count\the\loopcount\endcsname}
         \expandafter\xdef\csname hide@@seq\the\loopcount\endcsname{%
            \csname hide@seq\the\loopcount\endcsname}
         \expandafter\xdef\csname hide@@name\the\loopcount\endcsname{%
            \csname hide@name\the\loopcount\endcsname}
         \expandafter\xdef\csname hide@@number\the\loopcount\endcsname{%
            \csname hide@number\the\loopcount\endcsname}
         \expandafter\xdef\csname seq@@start\the\loopcount\endcsname{%
            \csname seq@start\the\loopcount\endcsname}
         \expandafter\xdef\csname seq@@len\the\loopcount\endcsname{%
            \csname seq@len\the\loopcount\endcsname}
         \expandafter\xdef\csname seq@name\the\loopcount\endcsname{%
            \csname seqname\the\loopcount\endcsname}
         \expandafter\xdef\csname newseq@name\the\loopcount\endcsname{%
            \csname newseqname\the\loopcount\endcsname}
         \expandafter\xdef\csname seq@@gap\the\loopcount\endcsname{%
            \csname seq@gap\the\loopcount\endcsname}
         \expandafter\xdef\csname name@@col\the\loopcount\endcsname{%
            \csname name@col\the\loopcount\endcsname}
         \expandafter\xdef\csname number@@col\the\loopcount\endcsname{%
            \csname number@col\the\loopcount\endcsname}
         \expandafter\xdef\csname stack@@reg\the\loopcount\endcsname{%
            \csname stack@reg\the\loopcount\endcsname}
         \expandafter\xdef\csname stack@@tintreg\the\loopcount\endcsname{%
            \csname stack@tintreg\the\loopcount\endcsname}
         \expandafter\xdef\csname stack@@emphreg\the\loopcount\endcsname{%
            \csname stack@emphreg\the\loopcount\endcsname}
         \expandafter\xdef\csname stack@@framereg\the\loopcount\endcsname{%
            \csname stack@framereg\the\loopcount\endcsname}
         \expandafter\xdef\csname stack@@top\the\loopcount\endcsname{%
            \csname stack@top\the\loopcount\endcsname}
         \expandafter\xdef\csname stack@@ttop\the\loopcount\endcsname{%
            \csname stack@ttop\the\loopcount\endcsname}
         \expandafter\xdef\csname stack@@bottom\the\loopcount\endcsname{%
            \csname stack@bottom\the\loopcount\endcsname}
         \expandafter\xdef\csname stack@@bbottom\the\loopcount\endcsname{%
            \csname stack@bbottom\the\loopcount\endcsname}
   \ifnum\loopcount<\killseq@count \repeat
   \xdef\third@{#1}
   \loopcount=0 \innerloopcount=0 \xdef\last@{kill} \xdef\second@{e}
   \loop
      \advance\loopcount by 1
      \expandafter\re@write\third@
   \ifnum\loopcount<\seq@count \repeat
   \ifnum\innerloopcount<\killseq@count
       \@latex@error{Not enough sequences specified in `orderseqs'
       (\the\innerloopcount/\the\killseq@count)}\@ehc
   \fi
   \loopcount=0 \xdef\second@{\second@,@}
   \loop
      \advance\loopcount by 1
      \expandafter\order@set\second@
   \ifnum\loopcount<\killseq@count \repeat
   \ifnum\cons@num>0 \xdef\cons@num{\csname @rd\cons@num\endcsname} \fi
   \ifnum\rule@num>0 \xdef\rule@num{\csname @rd\rule@num\endcsname} \fi
   \loopcount=0
   \loop
      \advance\loopcount by 1
      \expandafter\xdef\csname pos\the\loopcount\endcsname{0}
   \ifnum\loopcount<\killseq@count \repeat
}
\def\group@get#1,#2@{%
   \def\group@set{\expandafter\residue@get\second@
                 \ifnum\char@num>96 \make@upper \fi
                 \ifx\first@\ampers@nd
                 \else \expandafter\xdef\csname \prfx grp\first@\endcsname{\the\loopcount}
                 \xdef\second@{\csname sequence\the\loopcount\endcsname} \group@set
                 \fi}
   \xdef\second@{#1 &@} \xdef\third@{#2&,@} \group@set}
\def\get@item#1,#2@{\xdef\first@{#2@}\xdef\first@@{#2}\xdef\fourth@{#1}}
\def\get@first@@#1-#2@{\xdef\first@@{#1}}
\def\get@digit#1,#2@{%
   \def\check@series##1-##2##3@{%
                    \xdef\first@@{##2}\xdef\fourth@{##1}\xdef\fourth@@{##3}}
   \xdef\first@{#2@}
   \xdef\fourth@{#1-&@}
   \expandafter\check@series\fourth@
   \ifx\first@@\ampers@nd
   \else
      \xdef\first@@{\first@@\fourth@@-&@}
      \expandafter\get@first@@\first@@
      \loopcount=\fourth@ 
      \ifnum\first@@>\fourth@
         \advance\loopcount by 1
         \xdef\first@{\the\loopcount-\first@@,#2@}
      \else
         \ifnum\first@@<\fourth@
            \advance\loopcount by -1
            \xdef\first@{\the\loopcount-\first@@,#2@}
         \fi
      \fi
   \fi
}
\def\donot@shade{%
   \expandafter\check@letter\first@
   \ifletter
      \expandafter\get@item\first@
      \xdef\first@{\fourth@}
      \get@name@number
      \xdef\third@{\csname hide@seq\first@\endcsname} \xdef\second@{kill}
      \ifx\third@\second@
      \else
         \expandafter\xdef\csname hide@seq\first@\endcsname{noshade}
      \fi
      \xdef\first@{\first@@ @}
      \donot@shade
   \else
      \expandafter\get@digit\first@
      \ifx\fourth@\ampers@nd
      \else
         \xdef\third@{\csname hide@seq\fourth@\endcsname} \xdef\second@{kill}
         \ifx\third@\second@
         \else
            \expandafter\xdef\csname hide@seq\fourth@\endcsname{noshade}
         \fi
        \donot@shade
      \fi
   \fi}
\def\clear@res@nums#1{%
   \temp@count=65
   \loop
      \xdef\first@@{\csname ch@r@\the\temp@count\endcsname}
      \expandafter\xdef\csname res@num\first@@ #1\endcsname{0}
      \advance\temp@count by 1
   \ifnum\temp@count>90\else\repeat
   \expandafter\xdef\csname res@num\d@t #1\endcsname{0}   
}
\def\setsubfamily@{%
   \expandafter\check@letter\first@
   \ifletter
      \expandafter\get@item\first@
      \xdef\first@{\fourth@}
      \get@name@number
      \advance\res@count by 1 
      \expandafter\xdef\csname subfamily@num\first@\endcsname{\subfamily@count}
      \xdef\first@{\first@@ @}
      \setsubfamily@
   \else
      \expandafter\get@digit\first@
      \ifx\fourth@\ampers@nd
      \else
         \advance\res@count by 1 
         \expandafter\xdef\csname subfamily@num\fourth@\endcsname{\subfamily@count}
         \setsubfamily@
      \fi
   \fi
}
\def\hideseq@{%
   \expandafter\check@letter\first@
   \ifletter
      \expandafter\get@item\first@
      \xdef\first@{\fourth@}
      \get@name@number
      \xdef\third@{\csname hide@seq\first@\endcsname} \xdef\second@{kill}
      \ifx\third@\second@
      \else
         \expandafter\xdef\csname hide@seq\first@\endcsname{true}
      \fi
      \xdef\first@{\first@@ @}
      \hideseq@
   \else
      \expandafter\get@digit\first@
      \ifx\fourth@\ampers@nd
      \else
         \xdef\third@{\csname hide@seq\fourth@\endcsname} \xdef\second@{kill}
         \ifx\third@\second@
         \else
            \expandafter\xdef\csname hide@seq\fourth@\endcsname{true}
         \fi
        \hideseq@
      \fi
   \fi}
\def\hidename@{%
   \expandafter\check@letter\first@
   \ifletter
      \expandafter\get@item\first@
      \xdef\first@{\fourth@}
      \get@name@number
      \expandafter\xdef\csname hide@name\first@\endcsname{yes}
      \xdef\first@{\first@@ @}
      \hidename@
   \else
      \expandafter\get@digit\first@
      \ifx\fourth@\ampers@nd
      \else
         \expandafter\xdef\csname hide@name\fourth@\endcsname{yes}
         \hidename@
      \fi
   \fi}
\def\hidenumber@{%
   \expandafter\check@letter\first@
   \ifletter
      \expandafter\get@item\first@
      \xdef\first@{\fourth@}
      \get@name@number
      \expandafter\xdef\csname hide@number\first@\endcsname{yes}
      \xdef\first@{\first@@ @}
      \hidenumber@
   \else
      \expandafter\get@digit\first@
      \ifx\fourth@\ampers@nd
      \else
         \expandafter\xdef\csname hide@number\fourth@\endcsname{yes}
         \hidenumber@
      \fi
   \fi}
\def\namecolor@{%
   \expandafter\check@letter\first@
   \ifletter
      \expandafter\get@item\first@
      \xdef\first@{\fourth@}
      \get@name@number
      \expandafter\xdef\csname name@col\first@\endcsname{\third@}
      \xdef\first@{\first@@ @}
      \namecolor@
   \else
      \expandafter\get@digit\first@
      \ifx\fourth@\ampers@nd
      \else
         \expandafter\xdef\csname name@col\fourth@\endcsname{\third@}
         \namecolor@
      \fi
   \fi}
\def\numbercolor@{%
   \expandafter\check@letter\first@
   \ifletter
      \expandafter\get@item\first@
      \xdef\first@{\fourth@}
      \get@name@number
      \expandafter\xdef\csname number@col\first@\endcsname{\third@}
      \xdef\first@{\first@@ @}
      \numbercolor@
   \else
      \expandafter\get@digit\first@
      \ifx\fourth@\ampers@nd
      \else
         \expandafter\xdef\csname number@col\fourth@\endcsname{\third@}
         \numbercolor@
      \fi
   \fi}
\def\killseq@{%
   \expandafter\check@letter\first@
   \ifletter
      \expandafter\get@item\first@
      \xdef\first@{\fourth@}
      \get@name@number
      \ifnum\first@>\seq@count
      \else
      \ifnum\killseq@count>1
         \xdef\third@{\csname hide@seq\first@\endcsname} \xdef\second@{kill}
         \ifx\third@\second@
         \else
            \expandafter\xdef\csname hide@seq\first@\endcsname{kill}
            \expandafter\xdef\csname hide@@@seq\first@\endcsname{kill}
            \ifnum\first@=\cons@num \xdef\cons@num{0} \fi
            \advance\killseq@count by -1
            \seq@percent=100 \divide\seq@percent by \killseq@count
         \fi
      \fi\fi
      \xdef\first@{\first@@ @}
      \killseq@
   \else
      \expandafter\get@digit\first@
      \ifx\fourth@\ampers@nd
      \else
      \ifnum\fourth@>\seq@count
      \else
      \ifnum\killseq@count>1
         \xdef\third@{\csname hide@seq\fourth@\endcsname} \xdef\second@{kill}
         \ifx\third@\second@
         \else
            \expandafter\xdef\csname hide@seq\fourth@\endcsname{kill}
            \expandafter\xdef\csname hide@@@seq\fourth@\endcsname{kill}
            \ifnum\fourth@=\cons@num \xdef\cons@num{0} \fi
            \advance\killseq@count by -1
            \seq@percent=100 \divide\seq@percent by \killseq@count
         \fi
      \fi\fi
      \killseq@
      \fi
   \fi}
\def\kill@loop{%
   \advance\innerloopcount by 1
   \xdef\first@{\csname hide@seq\the\innerloopcount\endcsname}
   \ifx\first@\second@ \kill@loop \fi}
\def\kill@seqnow{%
   \xdef\first@{\csname hide@seq\the\loopcount\endcsname} \xdef\second@{kill}
   \innerloopcount=\loopcount
   \ifx\first@\second@
      \kill@loop
      \expandafter\xdef\csname hide@seq\the\loopcount\endcsname{%
            \csname hide@seq\the\innerloopcount\endcsname}
      \expandafter\xdef\csname seqname\the\loopcount\endcsname{%
            \csname seqname\the\innerloopcount\endcsname}
      \expandafter\xdef\csname newseqname\the\loopcount\endcsname{%
            \csname newseqname\the\innerloopcount\endcsname}
      \expandafter\xdef\csname seq@gap\the\loopcount\endcsname{%
            \csname seq@gap\the\innerloopcount\endcsname}
      \expandafter\xdef\csname stack@reg\the\loopcount\endcsname{%
            \csname stack@reg\the\innerloopcount\endcsname}
      \expandafter\xdef\csname stack@tintreg\the\loopcount\endcsname{%
            \csname stack@tintreg\the\innerloopcount\endcsname}
      \expandafter\xdef\csname stack@emphreg\the\loopcount\endcsname{%
            \csname stack@emphreg\the\innerloopcount\endcsname}
      \expandafter\xdef\csname stack@framereg\the\loopcount\endcsname{%
            \csname stack@framereg\the\innerloopcount\endcsname}
      \expandafter\xdef\csname stack@top\the\loopcount\endcsname{%
            \csname stack@top\the\innerloopcount\endcsname}
      \expandafter\xdef\csname stack@ttop\the\loopcount\endcsname{%
            \csname stack@ttop\the\innerloopcount\endcsname}
      \expandafter\xdef\csname stack@bottom\the\loopcount\endcsname{%
            \csname stack@bottom\the\innerloopcount\endcsname}
      \expandafter\xdef\csname stack@bbottom\the\loopcount\endcsname{%
            \csname stack@bbottom\the\innerloopcount\endcsname}
      \expandafter\xdef\csname res@count\the\loopcount\endcsname{%
            \csname res@count\the\innerloopcount\endcsname}
      \expandafter\xdef\csname hide@seq\the\innerloopcount\endcsname{kill}
      \ifnum\loopcount=\rule@num \hideruler \fi
   \fi
   \expandafter\xdef\csname @rd\the\innerloopcount\endcsname{\the\loopcount}
   \advance\loopcount by 1
   \ifnum\loopcount>\killseq@count 
      \ifnum\rule@num>0\xdef\rule@num{\csname @rd\rule@num\endcsname}\fi
      \ifnum\cons@num>0\xdef\cons@num{\csname @rd\cons@num\endcsname}\fi
   \else 
      \kill@seqnow
   \fi}
\def\get@sim#1#2@{\xdef\sim@char{#1} \xdef\last@{#2 &@}}
\def\getsim@char{%
   \advance\innerloopcount by 1
   \ifnum\innerloopcount>\m@x
   \else
      \expandafter\get@sim\last@
      \ifx\second@\sim@char \xdef\third@{2} \innerloopcount=\m@x \fi
      \getsim@char
   \fi}
\def\get@count(#1)#2@{\xdef\last@{#2 &@} \xdef\m@x{#1}}
\def\get@nums#1..#2@{\xdef\first@{#1} \xdef\second@{#2}}
\def\func@shading#1{%
   \clearfuncgroups
   \xdef\temp@{#1}
   \xdef\second@{charge}
   \ifx\temp@\second@
      \ifgerm@n
      \funcgroup{sauer ($-$)}{DE}{White}{Red}{upper}{up}
      \funcgroup{basisch ($+$)}{KRH}{White}{Blue}{upper}{up}
      \else
      \ifsp@nish
      \funcgroup{\'acido ($-$)}{DE}{White}{Red}{upper}{up}
      \funcgroup{b\'asico ($+$)}{KRH}{White}{Blue}{upper}{up}
      \else
      \funcgroup{acidic ($-$)}{DE}{White}{Red}{upper}{up}
      \funcgroup{basic ($+$)}{KRH}{White}{Blue}{upper}{up}
      \fi
      \fi
   \else
   \xdef\second@{hydropathy}
   \ifx\temp@\second@
      \ifgerm@n
      \funcgroup{sauer ($-$)}{DE}{White}{Red}{upper}{up}
      \funcgroup{basisch ($+$)}{KRH}{White}{Blue}{upper}{up}
      \funcgroup{polar ungeladen}{YSTGNQC}{Black}{Yellow}{upper}{up}
      \funcgroup{hydrophob unpolar}{AFPMWVIL}{White}{Green}{upper}{up}
      \else
      \ifsp@nish
      \funcgroup{\'acido ($-$)}{DE}{White}{Red}{upper}{up}
      \funcgroup{b\'asico ($+$)}{KRH}{White}{Blue}{upper}{up}
      \funcgroup{polar sin carga}{YSTGNQC}{Black}{Yellow}{upper}{up}
      \funcgroup{hidrof\'obico no polar}{AFPMWVIL}{White}{Green}{upper}{up}
      \else
      \funcgroup{acidic ($-$)}{DE}{White}{Red}{upper}{up}
      \funcgroup{basic ($+$)}{KRH}{White}{Blue}{upper}{up}
      \funcgroup{polar uncharged}{YSTGNQC}{Black}{Yellow}{upper}{up}
      \funcgroup{hydrophobic nonpolar}{AFPMWVIL}{White}{Green}{upper}{up}
      \fi
      \fi
   \else
   \xdef\second@{chemical}
   \ifx\temp@\second@
      \ifgerm@n
      \funcgroup{sauer ($-$)}{DE}{White}{Red}{upper}{up}
      \funcgroup{aliphatisch}{AGVIL}{White}{Black}{upper}{up}
      \funcgroup{aliphatisch (klein)}{AG}{White}{Gray}{upper}{up}
      \funcgroup{Amid}{NQ}{White}{Green}{upper}{up}
      \funcgroup{aromatisch}{FYW}{White}{Brown}{upper}{up}
      \funcgroup{basisch (+)}{KRH}{White}{Blue}{upper}{up}
      \funcgroup{Hydroxyl}{ST}{Black}{Magenta}{upper}{up}
      \funcgroup{Imin}{P}{Black}{Orange}{upper}{up}
      \funcgroup{Schwefel}{CM}{Black}{Yellow}{upper}{up}
      \else
      \ifsp@nish
      \funcgroup{\'acido ($-$)}{DE}{White}{Red}{upper}{up}
      \funcgroup{alif\'atico}{AGVIL}{White}{Black}{upper}{up}
      \funcgroup{alif\'atico (parvo)}{AG}{White}{Gray}{upper}{up}
      \funcgroup{amida}{NQ}{White}{Green}{upper}{up}
      \funcgroup{arom\'atico}{FYW}{White}{Brown}{upper}{up}
      \funcgroup{b\'asico ($+$)}{KRH}{White}{Blue}{upper}{up}
      \funcgroup{hidr\'oxido}{ST}{Black}{Magenta}{upper}{up}
      \funcgroup{imino}{P}{Black}{Orange}{upper}{up}
      \funcgroup{azufre}{CM}{Black}{Yellow}{upper}{up}
      \else
      \funcgroup{acidic ($-$)}{DE}{White}{Red}{upper}{up}
      \funcgroup{aliphatic}{AGVIL}{White}{Black}{upper}{up}
      \funcgroup{aliphatic (small)}{AG}{White}{Gray}{upper}{up}
      \funcgroup{amide}{NQ}{White}{Green}{upper}{up}
      \funcgroup{aromatic}{FYW}{White}{Brown}{upper}{up}
      \funcgroup{basic ($+$)}{KRH}{White}{Blue}{upper}{up}
      \funcgroup{hydroxyl}{ST}{Black}{Magenta}{upper}{up}
      \funcgroup{imino}{P}{Black}{Orange}{upper}{up}
      \funcgroup{sulfur}{CM}{Black}{Yellow}{upper}{up}
      \fi
      \fi
   \else
   \xdef\second@{structure}
   \ifx\temp@\second@
      \ifgerm@n
      \funcgroup{extern}{DEHKNQR}{Black}{Orange}{upper}{up}
      \funcgroup{ambivalent}{ACGPSTWY}{Black}{Yellow}{upper}{up}
      \funcgroup{intern}{FILMV}{White}{Green}{upper}{up}
      \else
      \ifsp@nish
      \funcgroup{externo}{DEHKNQR}{Black}{Orange}{upper}{up}
      \funcgroup{ambivalente}{ACGPSTWY}{Black}{Yellow}{upper}{up}
      \funcgroup{interno}{FILMV}{White}{Green}{upper}{up}
      \else
      \funcgroup{external}{DEHKNQR}{Black}{Orange}{upper}{up}
      \funcgroup{ambivalent}{ACGPSTWY}{Black}{Yellow}{upper}{up}
      \funcgroup{internal}{FILMV}{White}{Green}{upper}{up}
      \fi
      \fi
   \else
   \xdef\second@{standard area}
   \ifx\temp@\second@
      \ifgerm@n
      \funcgroup{\ 88,1 (G); Standard Seitenkettenfl\"ache %
                             (\AA$^2$)}%
                {G}{Black}{BrickRed}{upper}{up}
      \funcgroup{118,2 (A); 129,8 (S)}{AS}{Black}{Orange}{upper}{up}
      \funcgroup{146,1 (C); 146,8 (P)}%
                {CP}{Black}{Yellow}{upper}{up}
      \funcgroup{152,5 (T); 158,7 (D); 164,5 (V); 165,5 (N)}%
                {TDVN}{Black}{YellowGreen}{upper}{up}
      \funcgroup{181,0 (I); 186,2 (E)}{IE}{White}{PineGreen}{upper}{up}
      \funcgroup{193,1 (L); 193,2 (Q); 202,5 (H); 203,3 (M)}%
                {LQHM}{Black}{SkyBlue}{upper}{up}
      \funcgroup{222,8 (F); 225,8 (K)}{FK}{White}{RoyalPurple}{upper}{up}
      \funcgroup{238,8 (Y)}{Y}{White}{RedViolet}{upper}{up}
      \funcgroup{256,0 (R); 266,2 (W)}{RW}{White}{Black}{upper}{up}
      \else
      \ifsp@nish
      \funcgroup{\ 88.1 (G); Superficie est\'andar de la cadena lateral (\AA$^2$)}%
                {G}{Black}{BrickRed}{upper}{up}
      \funcgroup{118.2 (A); 129.8 (S)}{AS}{Black}{Orange}{upper}{up}
      \funcgroup{146.1 (C); 146.8 (P)}%
                {CP}{Black}{Yellow}{upper}{up}
      \funcgroup{152.5 (T); 158.7 (D); 164.5 (V); 165.5 (N)}%
                {TDVN}{Black}{YellowGreen}{upper}{up}
      \funcgroup{181.0 (I); 186.2 (E)}{IE}{White}{PineGreen}{upper}{up}
      \funcgroup{193.1 (L); 193.2 (Q); 202.5 (H); 203.3 (M)}%
                {LQHM}{Black}{SkyBlue}{upper}{up}
      \funcgroup{222.8 (F); 225.8 (K)}{FK}{White}{RoyalPurple}{upper}{up}
      \funcgroup{238.8 (Y)}{Y}{White}{RedViolet}{upper}{up}
      \funcgroup{256.0 (R); 266.2 (W)}{RW}{White}{Black}{upper}{up}
      \else
      \funcgroup{\ 88.1 (G); Standard sidechain area (\AA$^2$)}%
                {G}{Black}{BrickRed}{upper}{up}
      \funcgroup{118.2 (A); 129.8 (S)}{AS}{Black}{Orange}{upper}{up}
      \funcgroup{146.1 (C); 146.8 (P)}%
                {CP}{Black}{Yellow}{upper}{up}
      \funcgroup{152.5 (T); 158.7 (D); 164.5 (V); 165.5 (N)}%
                {TDVN}{Black}{YellowGreen}{upper}{up}
      \funcgroup{181.0 (I); 186.2 (E)}{IE}{White}{PineGreen}{upper}{up}
      \funcgroup{193.1 (L); 193.2 (Q); 202.5 (H); 203.3 (M)}%
                {LQHM}{Black}{SkyBlue}{upper}{up}
      \funcgroup{222.8 (F); 225.8 (K)}{FK}{White}{RoyalPurple}{upper}{up}
      \funcgroup{238.8 (Y)}{Y}{White}{RedViolet}{upper}{up}
      \funcgroup{256.0 (R); 266.2 (W)}{RW}{White}{Black}{upper}{up}
      \fi
      \fi
   \else
   \xdef\second@{accessible area}
   \ifx\temp@\second@
      \ifgerm@n
      \funcgroup{\ 13,9 (C); Zug\"angliche Seitenkettenfl\"ache %
                            (\AA$^2$)}%
                {CIV}{Black}{BrickRed}{upper}{up}
      \funcgroup{\ 23,0 (I); 23,5 (V); 25,2 (G)}%
                {IVG}{Black}{Orange}{upper}{up}
      \funcgroup{\ 28,7 (F); 29,0 (L); 30,5 (M); 31,5 (A)}%
                {FLMA}{Black}{Yellow}{upper}{up}
      \funcgroup{\ 41,7 (W); 44,2 (S); 46,0 (T); 46,7 (H)}%
                {WSTH}{Black}{YellowGreen}{upper}{up}
      \funcgroup{\ 53,7 (P)}{P}{White}{PineGreen}{upper}{up}
      \funcgroup{\ 59,1 (Y); 60,9 (D); 62,2 (N)}%
                {YDN}{Black}{SkyBlue}{upper}{up}
      \funcgroup{\ 72,3 (E); 74,0 (Q)}{EQ}{White}{RoyalPurple}{upper}{up}
      \funcgroup{\ 93,8 (R)}{R}{White}{RedViolet}{upper}{up}
      \funcgroup{110,3 (K)}{K}{White}{Black}{upper}{up}
      \else
      \ifsp@nish
      \funcgroup{\ 13.9 (C); Superficie accesible de la cadena lateral (\AA$^2$)}%
                {CIV}{Black}{BrickRed}{upper}{up}
      \funcgroup{\ 23.0 (I); 23.5 (V); 25.2 (G)}%
                {IVG}{Black}{Orange}{upper}{up}
      \funcgroup{\ 28.7 (F); 29.0 (L); 30.5 (M); 31.5 (A)}%
                {FLMA}{Black}{Yellow}{upper}{up}
      \funcgroup{\ 41.7 (W); 44.2 (S); 46.0 (T); 46.7 (H)}%
                {WSTH}{Black}{YellowGreen}{upper}{up}
      \funcgroup{\ 53.7 (P)}{P}{White}{PineGreen}{upper}{up}
      \funcgroup{\ 59.1 (Y); 60.9 (D); 62.2 (N)}%
                {YDN}{Black}{SkyBlue}{upper}{up}
      \funcgroup{\ 72.3 (E); 74.0 (Q)}{EQ}{White}{RoyalPurple}{upper}{up}
      \funcgroup{\ 93.8 (R)}{R}{White}{RedViolet}{upper}{up}
      \funcgroup{110.3 (K)}{K}{White}{Black}{upper}{up}
      \else
      \funcgroup{\ 13.9 (C); Accessible sidechain area (\AA$^2$)}%
                {CIV}{Black}{BrickRed}{upper}{up}
      \funcgroup{\ 23.0 (I); 23.5 (V); 25.2 (G)}%
                {IVG}{Black}{Orange}{upper}{up}
      \funcgroup{\ 28.7 (F); 29.0 (L); 30.5 (M); 31.5 (A)}%
                {FLMA}{Black}{Yellow}{upper}{up}
      \funcgroup{\ 41.7 (W); 44.2 (S); 46.0 (T); 46.7 (H)}%
                {WSTH}{Black}{YellowGreen}{upper}{up}
      \funcgroup{\ 53.7 (P)}{P}{White}{PineGreen}{upper}{up}
      \funcgroup{\ 59.1 (Y); 60.9 (D); 62.2 (N)}%
                {YDN}{Black}{SkyBlue}{upper}{up}
      \funcgroup{\ 72.3 (E); 74.0 (Q)}{EQ}{White}{RoyalPurple}{upper}{up}
      \funcgroup{\ 93.8 (R)}{R}{White}{RedViolet}{upper}{up}
      \funcgroup{110.3 (K)}{K}{White}{Black}{upper}{up}
      \fi
      \fi
   \else
   \xdef\second@{rasmol}
   \ifx\temp@\second@
      \funcgroup{Asp, Glu}{DE}{Red}{White}{upper}{up}
      \funcgroup{Arg, Lys, His}{KR}{Blue}{White}{upper}{up}
      \funcgroup{Phe, Tyr, Trp}{FY}{MidnightBlue}{White}{upper}{up}
      \funcgroup{Ala, Gly}{G}{Gray}{White}{upper}{up}
      \funcgroup{Cys, Met}{CM}{Yellow}{White}{upper}{up}
      \funcgroup{Ser, Thr}{ST}{Orange}{White}{upper}{up}
      \funcgroup{Asn, Gln}{NQ}{Cyan}{White}{upper}{up}
      \funcgroup{Leu, Val, Ile}{LVI}{Green}{White}{upper}{up}
      \funcgroup{Pro}{P}{Apricot}{White}{upper}{up}
   \else
   \message{<Unknown shading mode - clearing `funcgroups'>}
   \fi\fi\fi\fi\fi\fi\fi
}
\def\shadeallresidues{\all@fshadetrue}
\def\get@fromstack#1;#2;#3;#4;#5@{%
   \xdef\first@{#1} \xdef\second@{#2}
   \xdef\third@{#3} \xdef\fourth@{#4} \xdef\last@{#5@}
}
\def\getregion@fromstack#1{%
   \xdef\temp@{#1}
   \xdef\first@{\csname stack@reg\temp@\endcsname}
   \expandafter\get@fromstack\first@
   \expandafter\xdef\csname style\temp@\endcsname{\first@}
   \expandafter\xdef\csname start\temp@\endcsname{\second@}
   \expandafter\xdef\csname stop\temp@\endcsname{\third@}
   \expandafter\xdef\csname all\temp@\endcsname{\fourth@}
   \expandafter\xdef\csname stack@reg\temp@\endcsname{\last@}
}
\def\sort@stack{%
   \expandafter\get@fromstack\last@
   \ifx\first@\ampers@nd
      \xdef\tmpstack{\tmpstack\the\loopcount;\st@rt;\st@p;\@ll;&;&;&;&;@}
   \else
   \ifnum\st@rt<\second@
      \xdef\tmpstack{\tmpstack\the\loopcount;\st@rt;\st@p;\@ll;%
                     \first@;\second@;\third@;\fourth@;\last@}
   \else
      \xdef\tmpstack{\tmpstack\first@;\second@;\third@;\fourth@;} \sort@stack
   \fi\fi
}
\def\get@regions#1..#2,#3@{%
   \xdef\st@rt{#1} \xdef\st@p{#2} \xdef\list@{#3}
   \xdef\last@{\csname stack@reg\seq@\endcsname}
   \xdef\tmpstack{}
   \sort@stack
   \expandafter\xdef\csname stack@reg\seq@\endcsname{\tmpstack}
}
\def\get@fromemphstack#1;#2;#3;#4@{%
   \xdef\first@{#1} \xdef\second@{#2}
   \xdef\third@{#3} \xdef\last@{#4@}
}
\def\getregion@fromemphstack#1{%
   \xdef\temp@{#1}
   \xdef\first@{\csname stack@emphreg\temp@\endcsname}
   \expandafter\get@fromemphstack\first@
   \expandafter\xdef\csname emphstart\temp@\endcsname{\first@}
   \expandafter\xdef\csname emphstop\temp@\endcsname{\second@}
   \expandafter\xdef\csname emphall\temp@\endcsname{\third@}
   \expandafter\xdef\csname stack@emphreg\temp@\endcsname{\last@}
}
\def\sort@emphstack{%
   \expandafter\get@fromemphstack\last@
   \ifx\first@\ampers@nd
      \xdef\tmpstack{\tmpstack\st@rt;\st@p;\@ll;&;&;&;@}
   \else
   \ifnum\st@rt<\second@
      \xdef\tmpstack{\tmpstack\st@rt;\st@p;\@ll;\first@;\second@;\third@;\last@}
   \else
      \xdef\tmpstack{\tmpstack\first@;\second@;\third@;} \sort@emphstack
   \fi\fi
}
\def\get@emphregions#1..#2,#3@{%
   \regionalemphtrue
   \xdef\st@rt{#1} \xdef\st@p{#2} \xdef\list@{#3}
   \xdef\last@{\csname stack@emphreg\seq@\endcsname}
   \xdef\tmpstack{}
   \sort@emphstack
   \expandafter\xdef\csname stack@emphreg\seq@\endcsname{\tmpstack}
}
\def\getregion@fromtintstack#1{%
   \xdef\temp@{#1}
   \xdef\first@{\csname stack@tintreg\temp@\endcsname}
   \expandafter\get@fromemphstack\first@
   \expandafter\xdef\csname tintstart\temp@\endcsname{\first@}
   \expandafter\xdef\csname tintstop\temp@\endcsname{\second@}
   \expandafter\xdef\csname tintall\temp@\endcsname{\third@}
   \expandafter\xdef\csname stack@tintreg\temp@\endcsname{\last@}
}
\def\sort@tintstack{%
   \expandafter\get@fromemphstack\last@
   \ifx\first@\ampers@nd
      \xdef\tmpstack{\tmpstack\st@rt;\st@p;\@ll;&;&;&;@}
   \else
   \ifnum\st@rt<\second@
      \xdef\tmpstack{\tmpstack\st@rt;\st@p;\@ll;\first@;\second@;\third@;\last@}
   \else
      \xdef\tmpstack{\tmpstack\first@;\second@;\third@;} \sort@tintstack
   \fi\fi
}
\def\get@tintregions#1..#2,#3@{%
   \regionaltinttrue
   \xdef\st@rt{#1} \xdef\st@p{#2} \xdef\list@{#3}
   \xdef\last@{\csname stack@tintreg\seq@\endcsname}
   \xdef\tmpstack{}
   \sort@tintstack
   \expandafter\xdef\csname stack@tintreg\seq@\endcsname{\tmpstack}
}
\def\getregion@fromframestack#1{%
   \xdef\temp@{#1}
   \xdef\first@{\csname stack@framereg\temp@\endcsname}
   \expandafter\get@fromemphstack\first@
   \expandafter\xdef\csname framestart\temp@\endcsname{\first@}
   \expandafter\xdef\csname framestop\temp@\endcsname{\second@}
   \expandafter\xdef\csname framestyle\temp@\endcsname{\third@}
   \expandafter\xdef\csname stack@framereg\temp@\endcsname{\last@}
}
\def\get@frameregions#1..#2,#3@{%
   \frame@true
   \xdef\st@rt{#1} \xdef\st@p{#2} \xdef\list@{#3}
   \xdef\last@{\csname stack@framereg\seq@\endcsname}
   \xdef\tmpstack{}
   \sort@emphstack
   \expandafter\xdef\csname stack@framereg\seq@\endcsname{\tmpstack}
}
\def\getregion@fromfstack#1{%
   \xdef\temp@{#1}
   \xdef\first@{\csname stack@\bottop@\temp@\endcsname}
   \expandafter\get@fromstack\first@
   \expandafter\xdef\csname text\bottop@\temp@\endcsname{\first@}
   \expandafter\xdef\csname start\bottop@\temp@\endcsname{\second@}
   \expandafter\xdef\csname stop\bottop@\temp@\endcsname{\third@}
   \ifx\fourth@\ampers@nd \xdef\fourth@{///} \fi
   \expandafter\xdef\csname style\bottop@\temp@\endcsname{\fourth@}
   \expandafter\xdef\csname stack@\bottop@\temp@\endcsname{\last@}
}
\def\sort@fstack{%
   \expandafter\get@fromstack\last@
   \ifx\first@\ampers@nd
      \xdef\tmpstack{\tmpstack\f@text@;\st@rt;\st@p;\style@;&;&;&;&;@}
   \else
   \ifnum\st@rt<\second@
      \xdef\tmpstack{\tmpstack\f@text@;\st@rt;\st@p;\style@;%
                     \first@;\second@;\third@;\fourth@;\last@}
   \else
      \xdef\tmpstack{\tmpstack\first@;\second@;\third@;\fourth@;}
      \sort@fstack
   \fi\fi
}
\def\get@fregions#1..#2,#3@{%
   \xdef\st@rt{#1}
   \ifx\temp@\y@
      \xdef\st@p{#1}
   \else
      \xdef\st@p{#2}
   \fi
   \xdef\list@{#3}
   \xdef\last@{\csname stack@\bottop@\seq@\endcsname}
   \xdef\tmpstack{}
   \sort@fstack
   \expandafter\xdef\csname stack@\bottop@\seq@\endcsname{\tmpstack}
}
\def\getarrow@shape#1#2#3#4&{%
   \xdef\first@@{#1}\xdef\second@@{#2}\xdef\third@@{#3}
   \if\first@@ v
      \if\second@@ =
      \else \xdef\style@{\first@@ v\third@@#4} \fi
   \else
   \if\first@@ v
      \if\second@@ =
      \else \xdef\style@{\first@@ v\third@@#4} \fi
   \else
   \if\third@@ v
      \if\second@@ =
      \else \xdef\style@{\first@@ v\third@@#4} \fi
   \else
   \if\third@@ v
      \if\second@@ =
      \else \xdef\style@{\first@@ v\third@@#4} \fi
   \fi\fi\fi\fi
}
\def\get@shape#1#2#3{%
   \xdef\first@@{#1}\xdef\second@@{#2}\xdef\third@@{#3}%
   \if\second@@ v \xdef\second@@{arrow}%
   \fi%
   \if\second@@ = \xdef\second@@{doublearrow}%
   \fi%
}
\def\getstyle@left#1#2#3#4@{%
   \ifstop@
      \xdef\style@@{\csname fstyle\bottop@\the\loopcount\endcsname}
   \else
   \xdef\style@@{#2}
   \xdef\temp@{-}
   \ifx\style@@\temp@ \xdef\style@@{#1#2-#4}
   \else
   \xdef\temp@{v}
   \ifx\style@@\temp@ \xdef\style@@{#1#2-#4}
   \else   
   \xdef\temp@{=}
   \ifx\style@@\temp@ \xdef\style@@{#1#2=#4}
   \else   
      \xdef\style@@{\csname fstyle\bottop@\the\loopcount\endcsname}
   \fi\fi\fi\fi
}
\def\getstyle@right#1#2#3#4@{%
   \xdef\style@@{#2}
   \xdef\temp@{-}
   \ifx\style@@\temp@
      \expandafter\xdef\csname fstyle\bottop@\the\loopcount\endcsname{-#2#3#4}
   \fi
   \xdef\temp@{v}
   \ifx\style@@\temp@
      \expandafter\xdef\csname fstyle\bottop@\the\loopcount\endcsname{-#2#3#4}
   \fi
   \xdef\temp@{=}
   \ifx\style@@\temp@
      \expandafter\xdef\csname fstyle\bottop@\the\loopcount\endcsname{=#2#3#4}
   \fi
}
\def\opt@color#1[#2]#3&{\xdef\fourth@{#1}\xdef\f@color{#2}}
\def\graph@opt@color#1[#2]:#3[#4][#5]#6&{%
   \xdef\fourth@{#1}
   \xdef\f@color{#2}
   \xdef\ffourth@{#3}
   \xdef\ff@color{#4}
   \xdef\fffourth@{#5}}
\def\arrow@col@width#1[#2][#3]#4&{\xdef\fourth@{#1}\xdef\f@color{#2}\xdef\rule@@thick{#3}}
\def\second@color#1,&{\xdef\back@color{#1}}
\def\two@opt@color#1,#2@{%
   \xdef\sixth@{#1}%
   \xdef\seventh@{#2}%
   \ifx\first@\ampers@nd%
   \else%
      \xdef\frame@color{#1}%
      \ifx\seventh@\ampers@nd%
         \xdef\back@color{#1}%
         \xdef\backtext@color{White}%
      \else%
         \expandafter\second@color\seventh@%
      \fi%
   \fi%
}
\def\test@fill#1:#2:#3&{%
   \xdef\last@{#1[,][,]&}\expandafter\arrow@col@width\last@%
   \xdef\second@@{\fourth@}%
   \xdef\last@{///}%
   \ifx\fourth@\last@%
     \xdef\second@@{empty}%
   \else
   \xdef\last@{translate}%
   \ifx\fourth@\last@%
     \xdef\second@@{translate}%
     \xdef\fill@char{#2[,]&}%
     \expandafter\opt@color\fill@char%
     \xdef\fill@char{\fourth@}%
   \else
   \xdef\last@{fill}%
   \ifx\fourth@\last@
     \xdef\second@@{fill}%
     \xdef\fill@char{#2[,]&}%
     \expandafter\opt@color\fill@char%
     \xdef\fill@char{\fourth@}%
   \else
  \xdef\last@{bar}%
   \ifx\fourth@\last@
     \xdef\second@@{bar}%
     \xdef\b@r{bar}%
     \ifx\f@color\comm@
        \xdef\g@min{,}\xdef\g@max{,}%
     \else
        \xdef\f@color{\f@color @}%
        \expandafter\get@item\f@color%
        \xdef\g@min{\fourth@} \xdef\g@max{\first@@}%
        \xdef\pm@shift{\fourth@}%
     \fi%
     \xdef\fill@char{#2[,]&}%
     \expandafter\opt@color\fill@char%
     \ifx\f@color\comm@\xdef\f@color{GrayDefault}\fi%
     \xdef\fill@char{\fourth@}%
     \xdef\box@color{\f@color,&@}%
     \expandafter\two@opt@color\box@color%
   \else
   \xdef\last@{color}%
   \ifx\fourth@\last@
     \xdef\second@@{color}%
     \ifx\f@color\comm@
        \xdef\g@min{,}\xdef\g@max{,}%
     \else
        \xdef\f@color{\f@color @}%
        \expandafter\get@item\f@color%
        \xdef\g@min{\fourth@} \xdef\g@max{\first@@}%
     \fi%
     \xdef\fill@char{#2[,]&}%
     \expandafter\opt@color\fill@char%
     \ifx\f@color\comm@\xdef\f@color{GrayDefault}\fi%
     \xdef\fill@char{\fourth@}%
   \else
     \xdef\last@{box}%
     \ifx\fourth@\last@%
        \xdef\second@@{box}%
        \ifx\f@color\comm@\xdef\f@color{White}\fi%
        \xdef\seventh@{\f@color @}\expandafter\check@letter\seventh@%
        \ifnumber%
           \ifx\rule@@thick\comm@%
              \xdef\rule@@thick{\f@color}%
              \xdef\box@color{White,&@}%
           \else%
              \xdef\seventh@{\rule@@thick}%
              \xdef\rule@@thick{\f@color}%
              \xdef\box@color{\seventh@,&@}%
           \fi%
        \else%
           \xdef\box@color{\f@color,&@}%
        \fi%
        \expandafter\two@opt@color\box@color%
        \xdef\fill@char{#2[,]&}%
        \expandafter\opt@color\fill@char%
        \xdef\fill@char{\fourth@}%
   \else
     \xdef\last@{plotcolor}%
     \ifx\fourth@\last@%
        \xdef\second@@{plotcolor}%
        \ifx\f@color\comm@%
           \xdef\pm@shift{0}%
        \else%
           \xdef\pm@shift{\f@color}%
        \fi%
        \xdef\fill@char{#2[,]&}%
        \expandafter\opt@color\fill@char%
        \xdef\fill@char{\fourth@}%
   \else
     \xdef\last@{plotbar}%
     \ifx\fourth@\last@%
        \xdef\second@@{plotbar}%
        \xdef\b@r{bar}%
        \ifx\f@color\comm@
           \xdef\pm@shift{0}%
        \else
           \xdef\pm@shift{\f@color}%
        \fi%
        \xdef\fill@char{#2[,]&}%
        \expandafter\opt@color\fill@char%
        \ifx\f@color\comm@\xdef\f@color{GrayDefault}\fi%
        \xdef\fill@char{\fourth@}%
        \xdef\box@color{\f@color,&@}%
         \expandafter\two@opt@color\box@color%
     \else
        \xdef\arrow@color{\f@color}%
        \ifx\arrow@color\comm@\xdef\arrow@color{Black}\fi%
        \xdef\seventh@{\f@color @}\expandafter\check@letter\seventh@%
        \ifnumber%
           \ifx\rule@@thick\comm@%
              \xdef\rule@@thick{\f@color}%
              \xdef\arrow@color{Black}%
           \else%
              \xdef\seventh@{\rule@@thick}%
              \xdef\rule@@thick{\f@color}%
              \xdef\arrow@color{\seventh@}%
           \fi%
        \fi%
        \xdef\fill@char{#2[,]&}%
        \expandafter\opt@color\fill@char%
        \xdef\fill@char{\fourth@}%
        \ifx\f@color\comm@\xdef\f@color{Black,White}\fi%
        \xdef\backtext@color{White}%
        \xdef\f@color{\f@color,&@}%
        \expandafter\two@opt@color\f@color%
        \xdef\f@color{\arrow@color}%
     \fi
   \fi
   \fi
   \fi
   \fi
   \fi
   \fi
   \fi
   \xdef\seventh@{\f@color @}\expandafter\check@letter\seventh@%
   \ifnumber%
      \ifx\rule@@thick\comm@%
         \xdef\rule@@thick{\f@color}%
         \xdef\f@color{Black}%
      \else%
         \xdef\seventh@{\rule@@thick}%
         \xdef\rule@@thick{\f@color}%
         \xdef\f@color{\seventh@}%
      \fi%
   \fi%
   \ifx\rule@@thick\comm@\xdef\rule@@thick{\the\rule@thick}\fi%
   \ifx\f@color\comm@\xdef\f@color{Black}\fi}
\def\clear@groups{%
    \expandafter\xdef\csname \prfx grpA\endcsname{ -1}
    \expandafter\xdef\csname \prfx grpB\endcsname{ -2}
    \expandafter\xdef\csname \prfx grpC\endcsname{ -3}
    \expandafter\xdef\csname \prfx grpD\endcsname{ -4}
    \expandafter\xdef\csname \prfx grpE\endcsname{ -5}
    \expandafter\xdef\csname \prfx grpF\endcsname{ -6}
    \expandafter\xdef\csname \prfx grpG\endcsname{ -7}
    \expandafter\xdef\csname \prfx grpH\endcsname{ -8}
    \expandafter\xdef\csname \prfx grpI\endcsname{ -9}
    \expandafter\xdef\csname \prfx grpJ\endcsname{-10}
    \expandafter\xdef\csname \prfx grpK\endcsname{-11}
    \expandafter\xdef\csname \prfx grpL\endcsname{-12}
    \expandafter\xdef\csname \prfx grpM\endcsname{-13}
    \expandafter\xdef\csname \prfx grpN\endcsname{-14}
    \expandafter\xdef\csname \prfx grpO\endcsname{-15}
    \expandafter\xdef\csname \prfx grpP\endcsname{-16}
    \expandafter\xdef\csname \prfx grpQ\endcsname{-17}
    \expandafter\xdef\csname \prfx grpR\endcsname{-18}
    \expandafter\xdef\csname \prfx grpS\endcsname{-19}
    \expandafter\xdef\csname \prfx grpT\endcsname{-20}
    \expandafter\xdef\csname \prfx grpU\endcsname{-21}
    \expandafter\xdef\csname \prfx grpV\endcsname{-22}
    \expandafter\xdef\csname \prfx grpW\endcsname{-23}
    \expandafter\xdef\csname \prfx grpX\endcsname{-24}
    \expandafter\xdef\csname \prfx grpY\endcsname{-25}
    \expandafter\xdef\csname \prfx grpZ\endcsname{-26}
    \expandafter\xdef\csname \prfx grp-\endcsname{-999}
    \expandafter\xdef\csname \prfx grp.\endcsname{-999}
}
\def\inactivate@chars{%
   \catcode`\#=12
   \catcode`\"=12
   \catcode`\~=12
   \catcode`\^=12
   \catcode`\_=12
   }
\def\numcount{\the\loopcount}
\def\Alphacount{\@Alph\loopcount}
\def\alphacount{\@alph\loopcount}
\def\romancount{\@roman\loopcount}
\def\Romancount{\@Roman\loopcount}
\def\cut@name#1.#2@{\global\xdef\file@n@me{#1}}
\def\struc@get#1 #2 #3 #4 #5 #6 #7 #8 #9@{%
    \xdef\first@{#1} \xdef\second@{#2} \xdef\third@{#3}  \xdef\fourth@{#4}
    \xdef\fifth@{#5} \xdef\sixth@{#6}  \xdef\seventh@{#7}\xdef\eighth@{#8}}
\def\get@PHD#1|#2|#3@{\xdef\PHD@line{\PHD@line #2}}
\def\write@PHDsec{%
 \expandafter\get@sim\last@
 \ifx\sim@char\c@mp
      \def\end@{\the\innerloopcount}
      \advance\innerloopcount by 1
 \else
      \ifnum\end@<\begin@ \xdef\end@{\begin@}\fi
      \if\c@mp .
      \else
      \if\c@mp L
      \else
      \if\c@mp H
        \ifx\show@Hsec\yes
         \loopcount=\first@
         \advance\loopcount by 1
         \xdef\first@{\the\loopcount}
         \ifx\m@p\yes
         \immediate\write\featurefile{%
         \string\feature{\bottop@Hsec}{\begin@..\end@}%
               {\label@Hsec}{\text@Hsec}}
         \else
         \immediate\write\featurefile{%
         \string\feature{\bottop@Hsec}{\st@rt}{\begin@..\end@}%
               {\label@Hsec}{\text@Hsec}}\fi
        \fi
      \else
      \if\c@mp E
        \ifx\show@Esec\yes
         \loopcount=\second@
         \advance\loopcount by 1
         \xdef\second@{\the\loopcount}
         \ifx\m@p\yes
         \immediate\write\featurefile{%
         \string\feature{\bottop@Esec}{\begin@..\end@}%
               {\label@Esec}{\text@Esec}}
         \else
         \immediate\write\featurefile{%
         \string\feature{\bottop@Esec}{\st@rt}{\begin@..\end@}%
               {\label@Esec}{\text@Esec}}\fi
        \fi
      \fi\fi\fi\fi
      \xdef\c@mp{\sim@char}
      \advance\innerloopcount by 1
      \xdef\begin@{\the\innerloopcount}
   \fi
 \ifx\sim@char\ampers@nd\else\write@PHDsec\fi
}
\def\write@PHDtopo{%
 \expandafter\get@sim\last@
 \ifx\sim@char\c@mp
      \def\end@{\the\innerloopcount}
      \advance\innerloopcount by 1
 \else
      \ifnum\end@<\begin@ \xdef\end@{\begin@}\fi
      \if\c@mp .
      \else
      \if\c@mp L
      \else
      \if\c@mp T
        \ifx\show@TMtop\yes
         \loopcount=\first@
         \advance\loopcount by 1
         \xdef\first@{\the\loopcount}
         \ifx\m@p\yes
         \immediate\write\featurefile{%
         \string\feature{\bottop@TMtop}{\begin@..\end@}%
               {\label@TMtop}{\text@TMtop}}
         \else
         \immediate\write\featurefile{%
         \string\feature{\bottop@TMtop}{\st@rt}{\begin@..\end@}%
               {\label@TMtop}{\text@TMtop}}\fi
        \fi
      \else
      \if\c@mp i
        \ifx\show@itop\yes
         \loopcount=\second@
         \advance\loopcount by 1
         \xdef\second@{\the\loopcount}
         \ifx\m@p\yes
         \immediate\write\featurefile{%
         \string\feature{\bottop@itop}{\begin@..\end@}%
               {\label@itop}{\text@itop}}
         \else
         \immediate\write\featurefile{%
         \string\feature{\bottop@itop}{\st@rt}{\begin@..\end@}%
               {\label@itop}{\text@itop}}\fi
        \fi
      \else
      \if\c@mp o
        \ifx\show@etop\yes
         \loopcount=\second@
         \advance\loopcount by 1
         \xdef\second@{\the\loopcount}
         \ifx\m@p\yes
         \immediate\write\featurefile{%
         \string\feature{\bottop@etop}{\begin@..\end@}%
               {\label@etop}{\text@etop}}
         \else
         \immediate\write\featurefile{%
         \string\feature{\bottop@etop}{\st@rt}{\begin@..\end@}%
               {\label@etop}{\text@etop}}\fi
        \fi
      \fi\fi\fi\fi\fi
      \xdef\c@mp{\sim@char}
      \advance\innerloopcount by 1
      \xdef\begin@{\the\innerloopcount}
 \fi
 \ifx\sim@char\ampers@nd\else\write@PHDtopo\fi
}
\def\include@DSSP{%
  \xdef\first@{\csname optiondssp\the\loopcount\endcsname}
  \xdef\bottop@{\csname bottopdssp\the\loopcount\endcsname}
  \xdef\st@rt{\csname doseqdssp\the\loopcount\endcsname}
  \xdef\structurefilename{\csname filenamedssp\the\loopcount\endcsname}
  \bgroup
   \xdef\file@n@me{\structurefilename .@}
   \expandafter\cut@name\file@n@me
   \xdef\file@n@me{\file@n@me.sec}
   \ifx\first@\file@n@me
   \else
      \immediate\openin\alignfile = \file@n@me\relax
      \ifeof\alignfile \xdef\first@{make new} \fi
      \immediate\closein\alignfile
   \fi
   \xdef\temp@{make new}
   \ifx\first@\temp@
    \def\par{}
    \inactivate@chars
    \immediate\openin\structurefile = \structurefilename\relax
    \ifeof\structurefile
      \PackageError{TeXshade}
      {File `\structurefilename' not found}
      {\MessageBreak
       The `DSSP' file you specified is missing or you have \MessageBreak
       misspelled it. \MessageBreak\MessageBreak
       No labels for secondary structures will be displayed. \MessageBreak
       Type <return> to proceed. \MessageBreak
       Type X <return> to quit. \MessageBreak
}
       \immediate\closein\structurefile\egroup
    \else
    \message{[\structurefilename] ->}
    \xdef\second@{} \xdef\temp@{RESIDUE}
    \loop
       \read\structurefile to \readline
       \xdef\test@{\expandafter\string\readline}
       \xdef\structureline{\readline & & & & & & & & &@}
       \expandafter\struc@get\structureline
       \ifx\second@\temp@ \xdef\temp@{AA}\fi
    \ifx\third@\temp@ \else\repeat
    \immediate\openout\featurefile = \file@n@me
    \xdef\c@mp{+}
    \xdef\begin@{\csname seq@start\st@rt\endcsname}
    \xdef\end@{\csname seq@start\st@rt\endcsname}
    \xdef\st@rt@{\begin@}
    \expandafter\innerloopcount=\csname seq@start\st@rt\endcsname
    \advance\innerloopcount by -1
    \xdef\first@@{0} \xdef\second@@{0} \xdef\third@@{0}
    \xdef\fourth@@{0} \xdef\fifth@@{0} \xdef\sixth@@{0}
    \xdef\seventh@@{0}
    \loop
       \read\structurefile to \readline
       \xdef\test@{\expandafter\string\readline}
       \ifx\test@\par@
       \else
             \xdef\structureline{\readline & & & & & & & & &@}
             \expandafter\struc@get\structureline
             \if\c@mp + \xdef\c@mp{\fifth@}\fi
             \ifx\fifth@\c@mp
                \ifx\fc@DSSP\y@
                   \temp@count=\first@
                \else
                   \temp@count=\second@
                \fi
                \advance\temp@count by \st@rt@
                \advance\temp@count by -1
                \xdef\end@{\the\temp@count}
             \else
                   \ifnum\begin@>0
                      \ifnum\end@<\begin@ \xdef\end@{\begin@}\fi
                      \if\c@mp C
                      \else
                      \if\c@mp H
                        \ifx\show@Hdssp\yes
                         \loopcount=\first@@
                         \advance\loopcount by 1
                         \xdef\first@@{\the\loopcount}
                         \ifx\m@p\yes
                         \immediate\write\featurefile{%
                            \string\feature{\bottop@Hdssp}{\begin@..\end@}%
                            {\label@Hdssp}{\text@Hdssp}}
                         \else
                         \immediate\write\featurefile{%
                            \string\feature{\bottop@Hdssp}{\st@rt}{\begin@..\end@}%
                            {\label@Hdssp}{\text@Hdssp}}\fi
                        \fi
                      \else
                      \if\c@mp G
                        \ifx\show@Gdssp\yes
                         \loopcount=\second@@
                         \advance\loopcount by 1
                         \xdef\second@@{\the\loopcount}
                         \ifx\m@p\yes
                         \immediate\write\featurefile{%
                            \string\feature{\bottop@Gdssp}{\begin@..\end@}%
                            {\label@Gdssp}{\text@Gdssp}}
                         \else
                         \immediate\write\featurefile{%
                            \string\feature{\bottop@Gdssp}{\st@rt}{\begin@..\end@}%
                            {\label@Gdssp}{\text@Gdssp}}\fi
                        \fi
                      \else
                      \if\c@mp I
                        \ifx\show@Idssp\yes
                         \loopcount=\third@@
                         \advance\loopcount by 1
                         \xdef\third@@{\the\loopcount}
                         \ifx\m@p\yes
                         \immediate\write\featurefile{%
                            \string\feature{\bottop@Idssp}{\begin@..\end@}%
                            {\label@Idssp}{\text@Idssp}}
                         \else
                         \immediate\write\featurefile{%
                            \string\feature{\bottop@Idssp}{\st@rt}{\begin@..\end@}%
                            {\label@Idssp}{\text@Idssp}}\fi
                        \fi
                      \else
                      \if\c@mp E
                        \ifx\show@Edssp\yes
                         \loopcount=\fourth@@
                         \advance\loopcount by 1
                         \xdef\fourth@@{\the\loopcount}
                         \advance\innerloopcount by 1
                         \ifx\m@p\yes
                         \immediate\write\featurefile{%
                            \string\feature{\bottop@Edssp}{\begin@..\end@}%
                            {\label@Edssp}{\text@Edssp}}
                         \else
                         \immediate\write\featurefile{%
                            \string\feature{\bottop@Edssp}{\st@rt}{\begin@..\end@}%
                            {\label@Edssp}{\text@Edssp}}\fi
                        \fi
                      \else
                      \if\c@mp B
                        \ifx\show@Bdssp\yes
                         \loopcount=\fifth@@
                         \advance\loopcount by 1
                         \xdef\fifth@@{\the\loopcount}
                         \ifx\m@p\yes
                         \immediate\write\featurefile{%
                            \string\feature{\bottop@Bdssp}{\begin@..\end@}%
                            {\label@Bdssp}{\text@Bdssp}}
                         \else
                         \immediate\write\featurefile{%
                            \string\feature{\bottop@Bdssp}{\st@rt}{\begin@..\end@}%
                            {\label@Bdssp}{\text@Bdssp}}\fi
                        \fi
                      \else
                      \if\c@mp T
                        \ifx\show@Tdssp\yes
                         \loopcount=\sixth@@
                         \advance\loopcount by 1
                         \xdef\sixth@@{\the\loopcount}
                         \ifx\m@p\yes
                         \immediate\write\featurefile{%
                            \string\feature{\bottop@Tdssp}{\begin@..\end@}%
                            {\label@Tdssp}{\text@Tdssp}}
                         \else
                         \immediate\write\featurefile{%
                            \string\feature{\bottop@Tdssp}{\st@rt}{\begin@..\end@}%
                            {\label@Tdssp}{\text@Tdssp}}\fi
                        \fi
                      \else
                      \if\c@mp S
                        \ifx\show@Sdssp\yes
                         \loopcount=\seventh@@
                         \advance\loopcount by 1
                         \xdef\seventh@@{\the\loopcount}
                         \ifx\m@p\yes
                         \immediate\write\featurefile{%
                            \string\feature{\bottop@Sdssp}{\begin@..\end@}%
                            {\label@Sdssp}{\text@Sdssp}}
                         \else
                         \immediate\write\featurefile{%
                            \string\feature{\bottop@Sdssp}{\st@rt}{\begin@..\end@}%
                            {\label@Sdssp}{\text@Sdssp}}\fi
                        \fi
                      \fi\fi\fi\fi\fi\fi\fi\fi
                   \fi
                   \xdef\c@mp{\fifth@}
                   \ifx\fc@DSSP\y@
                      \temp@count=\first@
                   \else
                      \temp@count=\second@
                   \fi
                   \advance\temp@count by \st@rt@
                   \advance\temp@count by -1
                   \xdef\begin@{\the\temp@count}
             \fi
       \fi
    \ifeof\structurefile \else\repeat
    \closein\structurefile
    \immediate\closeout\featurefile
    \egroup
    \input{\file@n@me}
   \fi
   \else
    \egroup
    \message{using existing file:}
    \input{\file@n@me}
   \fi
 }

\def\include@HMMTOP{%
 \def\get@HMMTOP@TMs##1-##2 ##3@{%
     \xdef\temp@@{\temp@@\fourth@@##1\fourth@@##2}
     \xdef\structureline{##3 @}
  }
  \def\get@HMMTOP{%
     \ifnum\temp@count<\fifth@
        \advance\temp@count by 1
        \expandafter\get@HMMTOP@TMs\structureline
        \get@HMMTOP
     \fi
  }  
  \def\rem@ve@TM@info Transmembrane helices: ##1@{%
     \xdef\structureline{##1 @}
     \temp@count=0
     \get@HMMTOP
  }
 \xdef\bottop@{\csname bottopHMMTOP\the\loopcount\endcsname}
  \xdef\st@rt{\csname doseqHMMTOP\the\loopcount\endcsname}
  \xdef\first@{\csname optionHMMTOP\the\loopcount\endcsname}
  \xdef\structurefilename{\csname filenameHMMTOP\the\loopcount\endcsname}
  \bgroup
   \xdef\file@n@me{\structurefilename .@}
   \expandafter\cut@name\file@n@me
   \xdef\file@n@me{\file@n@me.top}
   \ifx\first@\file@n@me
   \else
      \immediate\openin\alignfile = \file@n@me\relax
      \ifeof\alignfile \xdef\first@{make new} \fi
      \immediate\closein\alignfile
   \fi
   \xdef\temp@{make new}
   \ifx\first@\temp@
    \def\par{}
    \inactivate@chars
    \immediate\openin\structurefile = \structurefilename\relax
    \ifeof\structurefile
      \PackageError{TeXshade}
      {File `\structurefilename' not found}
      {\MessageBreak
       The `HMMTOP' file you specified is missing or you have \MessageBreak
       misspelled it. \MessageBreak\MessageBreak
       No labels for secondary structures will be displayed. \MessageBreak
       Type <return> to proceed. \MessageBreak
       Type X <return> to quit. \MessageBreak
}
       \immediate\closein\structurefile\egroup
    \else
    \message{[\structurefilename] ->}
    \immediate\openout\featurefile = \file@n@me
    
    \xdef\first@{\csname fileseqHMMTOP\the\loopcount\endcsname @}
    \expandafter\check@letter\first@
    \ifletter
       \xdef\st@p{\csname fileseqHMMTOP\the\loopcount\endcsname}
    \else
       \xdef\first@{\csname fileseqHMMTOP\the\loopcount\endcsname}
       \ifnum\first@=0
          \xdef\st@p{0}
       \else
          \xdef\st@p{\csname fileseqHMMTOP\the\loopcount\endcsname}
       \fi
    \fi
    \xdef\temp@{yes} \innerloopcount=0
    \loop
       \read\structurefile to \readline
       \xdef\test@{\expandafter\string\readline}
       \ifx\test@\par@
       \else
          \xdef\structureline{\readline & & & & & & & & &@}
          \expandafter\struc@get\structureline
          \ifx\first@\@HP
             \ifx\temp@\yes \xdef\temp@{\readline} \fi
             \ifletter
                \ifx\st@p\third@ \xdef\temp@{\readline} \fi
             \else
             \ifnum\st@p=0
                \expandafter\ifx\csname seqname\st@rt\endcsname\third@
                   \xdef\temp@{\readline} \xdef\st@p{-1}
                \else
                   \expandafter\ifx\csname newseqname\st@rt\endcsname\third@
                      \xdef\temp@{\readline} \xdef\st@p{-1}
	               \fi
	            \fi
	         \else
	            \advance\innerloopcount by 1
	            \ifnum\st@p=\innerloopcount \xdef\temp@{\readline} \fi
	         \fi
	         \fi
	      \else
	      \xdef\first@@{Protein:}
	      \ifx\first@\first@@
	         \xdef\second@@{\second@}
	         \xdef\temp@@{>HP:} \xdef\fourth@@{ }
             \read\structurefile to \readline
             \xdef\structureline{\readline & & & & & & & & &@}
             \expandafter\struc@get\structureline
             \xdef\temp@@{\temp@@\fourth@@\second@\fourth@@\second@@}
             \read\structurefile to \readline
             \xdef\structureline{\readline & & & & & & & & &@}
             \expandafter\struc@get\structureline
             \xdef\temp@@{\temp@@\fourth@@\second@}
             \read\structurefile to \readline
             \xdef\structureline{\readline & & & & & & & & &@}
             \expandafter\struc@get\structureline
             \xdef\temp@@{\temp@@\fourth@@\fifth@}
             \read\structurefile to \readline
             \xdef\structureline{\readline @}
             \expandafter\rem@ve@TM@info\structureline
             \xdef\temp@@{\temp@@\fourth@@}
             \ifx\temp@\yes \xdef\temp@{\temp@@} \fi
             \ifletter
                \ifx\st@p\third@ \xdef\temp@{\temp@@} \fi
             \else
             \ifnum\st@p=0
                \expandafter\ifx\csname seqname\st@rt\endcsname\second@@
                   \xdef\temp@{\temp@@}
                \else
                   \expandafter\ifx\csname newseqname\st@rt\endcsname\second@@
                      \xdef\temp@{\temp@@}
	               \fi
	            \fi
	         \else
	            \advance\innerloopcount by 1
	            \ifnum\st@p=\innerloopcount \xdef\temp@{\temp@@} \fi
	         \fi
	         \fi
	      \fi
          \fi
       \fi
    \ifeof\structurefile \else\repeat
    \xdef\seq@line{\temp@ @}
    \innerloopcount=0
    \loop
       \advance\innerloopcount by 1
       \expandafter\seq@get\seq@line
       \xdef\seq@line{\seq@line @}
       \ifnum\innerloopcount=4 \xdef\c@mp{\first@} \fi
    \ifnum\innerloopcount=5 \xdef\st@p{\first@} \else \repeat
    \xdef\first@{IN}
    \ifx\c@mp\first@ \xdef\c@mp{i} \else \xdef\c@mp{e} \fi
    \xdef\begin@{1} \xdef\first@@{0} \xdef\second@@{0}
    \innerloopcount=0
    \loop
       \advance\innerloopcount by 1
       \expandafter\seq@get\seq@line
       \xdef\seq@line{\seq@line @}
       \temp@count=\first@
       \advance\temp@count by -1
       \xdef\end@{\the\temp@count}
       \loopcount=\second@@
       \advance\loopcount by 1
       \xdef\second@@{\the\loopcount}
       \if\c@mp i
          \ifx\show@i@HMMTOP\yes
          \immediate\write\featurefile{%
             \string\feature{\bottop@i@HMMTOP}{\st@rt}{\begin@..\end@}%
             {\label@i@HMMTOP}{\text@i@HMMTOP}}\fi
          \xdef\c@mp{e}
       \else
          \ifx\show@e@HMMTOP\yes
          \immediate\write\featurefile{%
             \string\feature{\bottop@e@HMMTOP}{\st@rt}{\begin@..\end@}%
             {\label@e@HMMTOP}{\text@e@HMMTOP}}\fi
          \xdef\c@mp{i}
       \fi
       \advance\temp@count by 1
       \xdef\begin@{\the\temp@count}
       \expandafter\seq@get\seq@line
       \xdef\seq@line{\seq@line @}
       \xdef\end@{\first@}
       \loopcount=\first@@
       \advance\loopcount by 1
       \xdef\first@@{\the\loopcount}
       \ifx\show@TM@HMMTOP\yes
          \immediate\write\featurefile{%
          \string\feature{\bottop@TM@HMMTOP}{\st@rt}{\begin@..\end@}%
          {\label@TM@HMMTOP}{\text@TM@HMMTOP}}\fi
       \temp@count=\end@ \advance\temp@count by 1 \xdef\begin@{\the\temp@count}
    \ifnum\innerloopcount=\st@p\else\repeat
    \closein\structurefile
    \immediate\closeout\featurefile
    \egroup
    
    \input{\file@n@me}
   \fi
   \else
    \egroup
    \message{using existing file:}
    \input{\file@n@me}
   \fi
 }

\def\include@stride{%
  \xdef\first@{\csname optionstride\the\loopcount\endcsname}
  \xdef\bottop@{\csname bottopstride\the\loopcount\endcsname}
  \xdef\st@rt{\csname doseqstride\the\loopcount\endcsname}
  \xdef\structurefilename{\csname filenamestride\the\loopcount\endcsname}
  \bgroup
   \xdef\file@n@me{\structurefilename .@}
   \expandafter\cut@name\file@n@me
   \xdef\file@n@me{\file@n@me.sec}
   \ifx\first@\file@n@me
   \else
      \immediate\openin\alignfile = \file@n@me\relax
      \ifeof\alignfile \xdef\first@{make new} \fi
      \immediate\closein\alignfile
   \fi
   \xdef\temp@{make new}
   \ifx\first@\temp@
    \def\par{}
    \inactivate@chars
    \immediate\openin\structurefile = \structurefilename\relax
    \ifeof\structurefile
      \PackageError{TeXshade}
      {File `\structurefilename' not found}
      {\MessageBreak
       The `STRIDE' file you specified is missing or you have \MessageBreak
       misspelled it. \MessageBreak\MessageBreak
       No labels for secondary structures will be displayed. \MessageBreak
       Type <return> to proceed. \MessageBreak
       Type X <return> to quit. \MessageBreak
}
       \immediate\closein\structurefile\egroup
    \else
    \message{[\structurefilename] ->}
    \immediate\openout\featurefile = \file@n@me
    \xdef\c@mp{+}
    \xdef\begin@{\csname seq@start\st@rt\endcsname}
    \xdef\end@{\csname seq@start\st@rt\endcsname}
    \xdef\st@rt@{\begin@}
    \expandafter\innerloopcount=\csname seq@start\st@rt\endcsname
    \advance\innerloopcount by -1
    \xdef\first@@{0} \xdef\second@@{0} \xdef\third@@{0}
    \xdef\fourth@@{0} \xdef\fifth@@{0} \xdef\sixth@@{0}
    \loop
       \read\structurefile to \readline
       \xdef\test@{\expandafter\string\readline}
       \ifx\test@\par@
       \else
          \xdef\structureline{\readline & & & & & & & & &@}
          \expandafter\struc@get\structureline
          \ifx\first@\@asg
             \if\c@mp + \xdef\c@mp{\sixth@}\fi
             \ifx\sixth@\c@mp
                \temp@count=\fifth@
                \advance\temp@count by \st@rt@
                \advance\temp@count by -1
                \xdef\end@{\the\temp@count}
             \else
                   \ifnum\begin@>0
                      \ifnum\end@<\begin@ \xdef\end@{\begin@}\fi
                      \if\c@mp C
                      \else
                      \if\c@mp H
                        \ifx\show@Hstride\yes
                         \loopcount=\first@@
                         \advance\loopcount by 1
                         \xdef\first@@{\the\loopcount}
                         \ifx\m@p\yes
                         \immediate\write\featurefile{%
                            \string\feature{\bottop@Hstride}{\begin@..\end@}%
                            {\label@Hstride}{\text@Hstride}}
                         \else
                         \immediate\write\featurefile{%
                            \string\feature{\bottop@Hstride}{\st@rt}{\begin@..\end@}%
                            {\label@Hstride}{\text@Hstride}}\fi
                        \fi
                      \else
                      \if\c@mp G
                        \ifx\show@Gstride\yes
                         \loopcount=\second@@
                         \advance\loopcount by 1
                         \xdef\second@@{\the\loopcount}
                         \ifx\m@p\yes
                         \immediate\write\featurefile{%
                            \string\feature{\bottop@Gstride}{\begin@..\end@}%
                            {\label@Gstride}{\text@Gstride}}
                         \else
                         \immediate\write\featurefile{%
                            \string\feature{\bottop@Gstride}{\st@rt}{\begin@..\end@}%
                            {\label@Gstride}{\text@Gstride}}\fi
                        \fi
                      \else
                      \if\c@mp I
                        \ifx\show@Istride\yes
                         \loopcount=\third@@
                         \advance\loopcount by 1
                         \xdef\third@@{\the\loopcount}
                         \ifx\m@p\yes
                         \immediate\write\featurefile{%
                            \string\feature{\bottop@Istride}{\begin@..\end@}%
                            {\label@Istride}{\text@Istride}}
                         \else
                         \immediate\write\featurefile{%
                            \string\feature{\bottop@Istride}{\st@rt}{\begin@..\end@}%
                            {\label@Istride}{\text@Istride}}\fi
                        \fi
                      \else
                      \if\c@mp E
                        \ifx\show@Estride\yes
                         \loopcount=\fourth@@
                         \advance\loopcount by 1
                         \xdef\fourth@@{\the\loopcount}
                         \advance\innerloopcount by 1
                         \ifx\m@p\yes
                         \immediate\write\featurefile{%
                            \string\feature{\bottop@Estride}{\begin@..\end@}%
                            {\label@Estride}{\text@Estride}}
                         \else
                         \immediate\write\featurefile{%
                            \string\feature{\bottop@Estride}{\st@rt}{\begin@..\end@}%
                            {\label@Estride}{\text@Estride}}\fi
                        \fi
                      \else
                      \if\c@mp B
                        \ifx\show@Bstride\yes
                         \loopcount=\fifth@@
                         \advance\loopcount by 1
                         \xdef\fifth@@{\the\loopcount}
                         \ifx\m@p\yes
                         \immediate\write\featurefile{%
                            \string\feature{\bottop@Bstride}{\begin@..\end@}%
                            {\label@Bstride}{\text@Bstride}}
                         \else
                         \immediate\write\featurefile{%
                            \string\feature{\bottop@Bstride}{\st@rt}{\begin@..\end@}%
                            {\label@Bstride}{\text@Bstride}}\fi
                        \fi
                      \else
                      \if\c@mp T
                        \ifx\show@Tstride\yes
                         \loopcount=\sixth@@
                         \advance\loopcount by 1
                         \xdef\sixth@@{\the\loopcount}
                         \ifx\m@p\yes
                         \immediate\write\featurefile{%
                            \string\feature{\bottop@Tstride}{\begin@..\end@}%
                            {\label@Tstride}{\text@Tstride}}
                         \else
                         \immediate\write\featurefile{%
                            \string\feature{\bottop@Tstride}{\st@rt}{\begin@..\end@}%
                            {\label@Tstride}{\text@Tstride}}\fi
                        \fi
                      \fi\fi\fi\fi\fi\fi\fi
                   \fi
                   \xdef\c@mp{\sixth@}
                   \temp@count=\fifth@
                   \advance\temp@count by \st@rt@
                   \advance\temp@count by -1
                   \xdef\begin@{\the\temp@count}
             \fi
          \fi
       \fi
    \ifeof\structurefile \else\repeat
    \closein\structurefile
    \immediate\closeout\featurefile
    \egroup
    \input{\file@n@me}
   \fi
   \else
    \egroup
    \message{using existing file:}
    \input{\file@n@me}
   \fi
 }
\def\include@PHD{%
  \xdef\first@{\csname optionphd\the\loopcount\endcsname}
  \xdef\bottop@{\csname bottopphd\the\loopcount\endcsname}
  \xdef\st@rt{\csname doseqphd\the\loopcount\endcsname}
  \xdef\m@de{\csname modephd\the\loopcount\endcsname}
  \xdef\structurefilename{\csname filenamephd\the\loopcount\endcsname}
  \bgroup
   \xdef\file@n@me{\structurefilename .@}
   \expandafter\cut@name\file@n@me
   \xdef\temp@{structure}
   \ifx\m@de\temp@
      \xdef\temp@{\file@n@me .sec}
      \immediate\openin\alignfile = \temp@\relax
      \ifeof\alignfile \xdef\first@{make new} \fi
      \immediate\closein\alignfile
   \else
   \xdef\temp@{topology}
   \ifx\m@de\temp@
      \xdef\temp@{\file@n@me .top}
      \immediate\openin\alignfile = \temp@\relax
      \ifeof\alignfile \xdef\first@{make new} \fi
      \immediate\closein\alignfile
   \else
      \message{<Unknown type - ignoring \noexpand\includePHD>}
      \xdef\first@{ignore}
   \fi\fi
   \xdef\temp@{make new}
   \ifx\first@\temp@
    \def\par{}
    \xdef\PHD@line{}
    \inactivate@chars
    \immediate\openin\structurefile=\structurefilename\relax
    \ifeof\structurefile
      \PackageError{TeXshade}%
      {File `\structurefilename' not found}%
      {\MessageBreak
       The `PHD' file you specified is missing or you have \MessageBreak
       misspelled it. \MessageBreak\MessageBreak
       No labels for secondary structures will be displayed. \MessageBreak
       Type <return> to proceed. \MessageBreak
       Type X <return> to quit. \MessageBreak
}
       \immediate\closein\structurefile\egroup
    \else
    \message{[\structurefilename] ->}
    \loop
       \read\structurefile to \readline
       \xdef\structureline{\readline & & & & & & & & &@}
       \expandafter\struc@get\structureline
       \xdef\temp@{structure}
       \ifx\m@de\temp@
          \xdef\temp@{SUB}
          \ifx\temp@\first@
             \xdef\temp@{sec}
             \ifx\temp@\second@
                \xdef\third@{\third@ @}
                \expandafter\get@PHD\third@
             \fi
          \else
             \ifx\temp@\second@
                \xdef\temp@{sec}
                \ifx\temp@\third@
                   \xdef\fourth@{\fourth@ @}
                   \expandafter\get@PHD\fourth@
                \fi
             \fi
          \fi
       \else
       \xdef\temp@{topology}
       \ifx\m@de\temp@
          \xdef\temp@{PHDThtm}
          \ifx\temp@\first@
             \xdef\second@{\second@ @}
             \expandafter\get@PHD\second@
          \fi
       \fi\fi
    \ifeof\structurefile \else\repeat
    \closein\structurefile
    \xdef\c@mp{+}
    \xdef\begin@{\csname seq@start\st@rt\endcsname}
    \xdef\end@{\csname seq@start\st@rt\endcsname}
    \expandafter\innerloopcount=\csname seq@start\st@rt\endcsname
    \advance\innerloopcount by -1
    \xdef\first@{0} \xdef\second@{0} \xdef\third@{0}
    \xdef\fourth@{0} \xdef\fifth@{0} \xdef\sixth@{0}
    \xdef\last@{\PHD@line &@}
    \xdef\temp@{structure}
    \ifx\temp@\m@de
       \xdef\file@n@me{\file@n@me .sec}
       \immediate\openout\featurefile = \file@n@me\relax
       \write@PHDsec
    \fi
    \xdef\temp@{topology}
    \ifx\temp@\m@de
       \xdef\file@n@me{\file@n@me .top}
       \immediate\openout\featurefile = \file@n@me\relax
       \write@PHDtopo
    \fi
    \immediate\closeout\featurefile
    \egroup
    \input{\file@n@me}
   \fi
   \else
    \egroup
    \xdef\temp@{ignore}
    \ifx\temp@\first@
    \else
       \message{using existing file:}
       \xdef\temp@{structure}
       \ifx\temp@\m@de \xdef\file@n@me{\file@n@me .sec} \fi
       \xdef\temp@{topology}
       \ifx\temp@\m@de \xdef\file@n@me{\file@n@me .top} \fi
       \input{\file@n@me}
    \fi
   \fi}
\def\show@DSSP{%
   \expandafter\get@item\first@
   \ifx\fourth@\ampers@nd
   \else
      \xdef\temp@{alpha}
      \ifx\fourth@\temp@ \xdef\show@Hdssp{\second@}\fi
      \xdef\temp@{3-10}
      \ifx\fourth@\temp@ \xdef\show@Gdssp{\second@}\fi
      \xdef\temp@{pi}
      \ifx\fourth@\temp@ \xdef\show@Idssp{\second@}\fi
      \xdef\temp@{beta}
      \ifx\fourth@\temp@ \xdef\show@Edssp{\second@}\fi
      \xdef\temp@{bridge}
      \ifx\fourth@\temp@ \xdef\show@Bdssp{\second@}\fi
      \xdef\temp@{turn}
      \ifx\fourth@\temp@ \xdef\show@Tdssp{\second@}\fi
      \xdef\temp@{bend}
      \ifx\fourth@\temp@ \xdef\show@Sdssp{\second@}\fi
      \show@DSSP
   \fi}
\def\show@HMMTOP{%
   \expandafter\get@item\first@
   \ifx\fourth@\ampers@nd
   \else
      \xdef\temp@{internal}
      \ifx\fourth@\temp@ \xdef\show@i@HMMTOP{\second@}\fi
      \xdef\temp@{external}
      \ifx\fourth@\temp@ \xdef\show@e@HMMTOP{\second@}\fi
      \xdef\temp@{TM}
      \ifx\fourth@\temp@ \xdef\show@TM@HMMTOP{\second@}\fi
      \show@HMMTOP
   \fi}
\def\show@STRIDE{%
   \expandafter\get@item\first@
   \ifx\fourth@\ampers@nd
   \else
      \xdef\temp@{alpha}
      \ifx\fourth@\temp@ \xdef\show@Hstride{\second@}\fi
      \xdef\temp@{3-10}
      \ifx\fourth@\temp@ \xdef\show@Gstride{\second@}\fi
      \xdef\temp@{pi}
      \ifx\fourth@\temp@ \xdef\show@Istride{\second@}\fi
      \xdef\temp@{beta}
      \ifx\fourth@\temp@ \xdef\show@Estride{\second@}\fi
      \xdef\temp@{bridge}
      \ifx\fourth@\temp@ \xdef\show@Bstride{\second@}\fi
      \xdef\temp@{turn}
      \ifx\fourth@\temp@ \xdef\show@Tstride{\second@}\fi
      \show@STRIDE
   \fi}
\def\show@PHDtopo{%
   \expandafter\get@item\first@
   \ifx\fourth@\ampers@nd
   \else
      \xdef\temp@{internal}
      \ifx\fourth@\temp@ \xdef\show@itop{\second@}\fi
      \xdef\temp@{external}
      \ifx\fourth@\temp@ \xdef\show@etop{\second@}\fi
      \xdef\temp@{TM}
      \ifx\fourth@\temp@ \xdef\show@TMtop{\second@}\fi
      \show@PHDtopo
   \fi}
\def\show@PHDsec{%
   \expandafter\get@item\first@
   \ifx\fourth@\ampers@nd
   \else
      \xdef\temp@{alpha}
      \ifx\fourth@\temp@ \xdef\show@Hsec{\second@}\fi
      \xdef\temp@{beta}
      \ifx\fourth@\temp@ \xdef\show@Esec{\second@}\fi
      \show@PHDsec
   \fi}
\def\get@triplet#1,#2@{%
   \xdef\third@{#1}
   \ifx\third@\ampers@nd
   \else
      \expandafter\xdef\csname @\third@\endcsname{\first@}
      \expandafter\xdef\csname rev@\first@\endcsname{\third@}
  \xdef\fourth@{#2,&,@}
  \expandafter\get@triplet\fourth@
   \fi}
   
\def\get@name@number{%
   \xdef\second@{n}
   \loopcount=0
   \loop
      \advance\loopcount by 1
      \expandafter\ifx\csname newseqname\the\loopcount\endcsname\first@
         \xdef\first@{\the\loopcount} \loopcount=\seq@count 
         \xdef\second@{y}
      \fi
   \ifnum\loopcount=\seq@count \else \repeat
   \ifx\second@\n@
      \message{<Sequence name `\first@' was not found - using first sequence.>}
      \xdef\first@{1}
   \fi
}
   

%%%%% Definition of user commands

\def\clearfuncgroups{\xdef\prfx{func} \clear@groups \xdef\fgroup@num{0}}
\clearfuncgroups
\def\germanlanguage{\germ@ntrue \sp@nishfalse \def\cons@name{Konsensus}}
\def\spanishlanguage{\germ@nfalse \sp@nishtrue \def\cons@name{consenso}}
\def\englishlanguage{\germ@nfalse \sp@nishfalse \def\cons@name{consensus}}
\def\showlegend{\legend@true}
\def\hidelegend{\legend@false}
\def\movelegend#1#2{%
   \setlength\hspace@legend{#1}
   \setlength\vspace@legend{#2}
}
\newcommand{\showcaption}[2][bottom]{\def\cap@pos{#1}\def\c@p{#2}}
\def\shortcaption#1{\def\c@pshort{#1}}
\def\funcgroup#1#2#3#4#5#6{%
   \xdef\first@{#1}
   \loopcount=0 \innerloopcount=0
   \loop
      \advance\loopcount by 1
      \ifx\csname fgroup@name\the\loopcount\endcsname\first@
          \innerloopcount=\loopcount \loopcount=\fgroup@num
      \fi
   \ifnum\loopcount<\fgroup@num \repeat
   \ifnum\innerloopcount=0
     \ifnum\fgroup@num<9
      \innerloopcount=\fgroup@num
      \advance\innerloopcount by 1 \xdef\fgroup@num{\the\innerloopcount}
     \else \message{<Too many \noexpand\funcgroups>}
     \fi
   \fi
   \ifnum\innerloopcount>0
      \expandafter\xdef\csname fgroup@name\the\innerloopcount\endcsname{\first@}
      \expandafter\xdef\csname fg@textcolor\the\innerloopcount\endcsname{#3}
      \expandafter\xdef\csname fg@color\the\innerloopcount\endcsname{#4}
      \expandafter\xdef\csname funcm@tch\the\innerloopcount\endcsname{#5}
      \expandafter\def\csname func@style\the\innerloopcount\endcsname{%
          \csname text#6\endcsname}
      \xdef\prfx{func}
      \xdef\third@{#2&,@} \loopcount=\innerloopcount
      \expandafter\group@get\third@
  \fi}
\def\pepgroups#1{%
   \xdef\prfx{pep}
    \clear@groups
    \xdef\third@{#1&,@} \loopcount=0
    \loop \expandafter\group@get\third@ \advance\loopcount by 1
    \ifnum\loopcount<10 \repeat}
\def\DNAgroups#1{%
   \xdef\prfx{DNA}
    \clear@groups
    \xdef\third@{#1&,@} \loopcount=0
    \loop \expandafter\group@get\third@ \advance\loopcount by 1
    \ifnum\loopcount<10 \repeat}
\def\pepsims#1#2{\xdef\prfx{pep}
   \def\sim@set{\expandafter\residue@get\second@
                 \ifx\first@\ampers@nd
                 \else \advance\innerloopcount by 1
                 \xdef\second@{\csname sequence\the\loopcount\endcsname} \sim@set
                 \fi}
   \xdef\first@{#1} \make@upper \xdef\third@{\first@}
   \xdef\last@{#2} \xdef\second@{#2 &@} \innerloopcount=0 \sim@set
   \expandafter\xdef\csname \prfx sim\third@\endcsname{%
               (\the\innerloopcount)\last@}}
\def\DNAsims#1#2{\xdef\prfx{DNA}
   \def\sim@set{\expandafter\residue@get\second@
                 \ifx\first@\ampers@nd
                 \else \advance\innerloopcount by 1
                 \xdef\second@{\csname sequence\the\loopcount\endcsname} \sim@set
                 \fi}
   \xdef\first@{#1} \make@upper \xdef\third@{\first@}
   \xdef\last@{#2} \xdef\second@{#2 &@} \innerloopcount=0 \sim@set
   \expandafter\xdef\csname \prfx sim\third@\endcsname{%
               (\the\innerloopcount)\last@}}
\def\fingerprint#1{%
   \ifnum #1 >0
   \residuesperline*{#1}
   \def\finger@linenum{#1}
   \shownames{left}
   \hidenumbering
   \rulersteps{100}
   \nomatchresidues{}{Gray10}{}{}
   \loopcount=0
   \loop
      \advance\loopcount by 1
      \separationline{\the\loopcount}
   \ifnum\loopcount<\seq@count\repeat
   \fi}
\def\shaderegion#1#2#3#4{%
   \regionalshadetrue
   \xdef\seq@{#1}
   \xdef\temp@{consensus} \ifx\seq@\temp@ \xdef\seq@{0} \fi
   \xdef\first@{\seq@ @} \expandafter\check@letter\first@
   \xdef\first@{\seq@}
   \ifletter \get@name@number \xdef\seq@{\first@} \fi
   \ifnum\seq@>\seq@count
     \message{<Ignored `\seq@' in \noexpand\shaderegion or \noexpand\shadeblock>}
   \else
     \ifx\@ll\yes \xdef\@ll{y}\else \xdef\@ll{n}\fi
     \loopcount=\seq@regions
     \advance\loopcount by 1
     \xdef\seq@regions{\the\loopcount}
     \expandafter\xdef\csname fgseqregion\the\loopcount\endcsname{#3}
     \expandafter\xdef\csname bgseqregion\the\loopcount\endcsname{#4}
     \xdef\list@{#2,&}
     \loop
        \xdef\list@{\list@ @}
        \expandafter\get@regions\list@
     \ifx\list@\ampers@nd\else\repeat
   \fi
}
\def\shadeblock#1#2#3#4{%
   \xdef\seq@{#1}
      \xdef\@ll{yes}
      \shaderegion{#1}{#2}{#3}{#4}
      \xdef\@ll{}
}
\def\tintregion#1#2{%
   \xdef\seq@{#1}
   \xdef\temp@{consensus} \ifx\seq@\temp@ \xdef\seq@{0} \fi
   \xdef\first@{\seq@ @} \expandafter\check@letter\first@
   \xdef\first@{\seq@}
   \ifletter \get@name@number \xdef\seq@{\first@} \fi
   \ifnum\seq@>\seq@count
     \message{<Ignored seq `\seq@' in \noexpand\tintregion or \noexpand\tintblock>}
   \else
     \ifx\@ll\yes \xdef\@ll{y}\else \xdef\@ll{n}\fi
     \xdef\list@{#2,&}
     \loop
        \xdef\list@{\list@ @}
        \expandafter\get@tintregions\list@
     \ifx\list@\ampers@nd\else\repeat
   \fi
}
\def\tintblock#1#2{%
   \xdef\seq@{#1}
      \xdef\@ll{yes}
      \tintregion{#1}{#2}
      \xdef\@ll{}
}
\def\tintdefault#1{%
   \xdef\first@{#1}
   \xdef\second@{strong}
   \ifx\first@\second@
      \xdef\light@{LightLightLight}
   \else
   \xdef\second@{medium}
   \ifx\first@\second@
      \xdef\light@{LightLight}
   \else
   \xdef\second@{weak}
   \ifx\first@\second@
      \xdef\light@{Light}
   \else
      \xdef\light@{LightLight}
   \fi\fi\fi
}
\def\emphregion#1#2{%
   \xdef\seq@{#1}
   \xdef\temp@{consensus} \ifx\seq@\temp@ \xdef\seq@{0} \fi
   \xdef\first@{\seq@ @} \expandafter\check@letter\first@
   \xdef\first@{\seq@}
   \ifletter \get@name@number \xdef\seq@{\first@} \fi
   \ifnum\seq@>\seq@count
     \message{<Ignored seq `\seq@' in \noexpand\emphregion or \noexpand\emphblock>}
   \else
     \ifx\@ll\yes \xdef\@ll{y}\else \xdef\@ll{n}\fi
     \xdef\list@{#2,&}
     \loop
        \xdef\list@{\list@ @}
        \expandafter\get@emphregions\list@
     \ifx\list@\ampers@nd\else\repeat
   \fi
}
\def\emphblock#1#2{%
   \xdef\seq@{#1}
      \xdef\@ll{yes}
      \emphregion{#1}{#2}
      \xdef\@ll{}
}
\def\emphdefault#1{\def\res@style{\csname text#1\endcsname}}
\def\frameblock#1#2#3{%
   \xdef\seq@{#1}
   \xdef\temp@{consensus} \ifx\seq@\temp@ \xdef\seq@{0} \fi
   \xdef\first@{\seq@ @} \expandafter\check@letter\first@
   \xdef\first@{\seq@}
   \ifletter \get@name@number \xdef\seq@{\first@} \fi
   \ifnum\seq@>\seq@count
     \message{<Ignored seq `\seq@' in \noexpand\frameblock>}
   \else
     \xdef\@ll{#3}
     \xdef\list@{#2,&}
     \loop
        \xdef\list@{\list@ @}
        \expandafter\get@frameregions\list@
     \ifx\list@\ampers@nd\else\repeat
   \fi
}
\def\bargraphstretch#1{\def\b@r@stretch{#1}}
\def\colorscalestretch#1{\def\sc@le@stretch{#1}}
\def\rm@@measure#1#2@{%
   \xdef\test@{#1}
   \ifx\test@\ampers@nd
   \else
      \expandafter\check@char\test@
      \ifnumber\xdef\first@{\first@ #1}
         \xdef\second@{#2 &@}
         \expandafter\rm@@measure\second@
      \fi
   \fi
}
\def\rm@measure#1.#2@{\xdef\first@{#1.}\xdef\second@{#2 @}\xdef\third@{#1}\expandafter\rm@@measure\second@}
\def\pm@calc{%
    \temp@@length=100000sp
    \temp@@length=\g@min\temp@@length
    \innerloopcount=\temp@@length
    \xdef\min@{\the\innerloopcount}
    \arrow@height=\temp@@length
    \temp@@length=100000sp
    \temp@@length=\g@max\temp@@length
    \advance\temp@@length by -\arrow@height
    \innerloopcount=\temp@@length
    \divide\innerloopcount by 100
    \ifnum\innerloopcount=0 \innerloopcount=1 \fi
    \xdef\m@x{\the\innerloopcount}
    \xdef\test@{\g@min pt}
    \setlength\arrow@width{\test@}
    \xdef\test@{\g@max pt}
    \setlength\arrow@height{\test@}
    \advance\arrow@height by -\arrow@width
    \ifdim\arrow@width<0pt\temp@@length=-\arrow@width\xdef\test@{y}\else\temp@@length=\arrow@width\xdef\test@{n}\fi
    \ifdim\arrow@height>0pt
       \ifx\test@\n@ \xdef\test@{y} \else \xdef\test@{n} \fi
       \ifdim\temp@@length<\arrow@height\temp@@length=\arrow@height\fi
    \else
       \ifdim\temp@@length>-\arrow@height\temp@@length=\arrow@height\fi
    \fi
    \ifdim\temp@@length<100pt\arrow@width=100\arrow@width\arrow@height=100\arrow@height\else
    \ifdim\temp@@length<10pt\arrow@width=1000\arrow@width\arrow@height=1000\arrow@height\else
    \ifdim\temp@@length<1pt\arrow@width=10000\arrow@width\arrow@height=10000\arrow@height\else
    \ifdim\temp@@length<0.1pt\arrow@width=100000\arrow@width\arrow@height=100000\arrow@height\else
    \ifdim\temp@@length<0.01pt\arrow@width=1000000\arrow@width \arrow@height=1000000\arrow@height\else
    \ifdim\temp@@length<0.001pt\arrow@width=10000000\arrow@width \arrow@height=10000000\arrow@height\else
    \ifdim\temp@@length<0.0001pt\arrow@width=100000000\arrow@width \arrow@height=100000000\arrow@height\else
    \ifdim\temp@@length<0.00001pt\arrow@width=1000000000\arrow@width \arrow@height=1000000000\arrow@height
    \fi\fi\fi\fi\fi\fi\fi\fi
    \ifx\test@\y@
       \xdef\pm@{0}
    \else
       \xdef\test@{-\the\arrow@height @}
       \expandafter\rm@measure\test@
       \divide\arrow@width by \third@
       \xdef\pm@{\the\arrow@width @}
       \expandafter\rm@measure\pm@
       \xdef\pm@{\first@}
    \fi
}
\def\read@graph{%
    \bgroup
    \immediate\openin\structurefile = \fill@char\relax
    \ifeof\structurefile
      \PackageError{TeXshade}
      {File `\fill@char' not found}
      {\MessageBreak
       The file you specified is missing or you have \MessageBreak
       misspelled it. \MessageBreak\MessageBreak
       No feature graph will be displayed. \MessageBreak
       Type <return> to proceed. \MessageBreak
       Type X <return> to quit. \MessageBreak
}
       \immediate\closein\structurefile\egroup
    \else
    \ifx\g@min\comm@
    \def\par@{}
    \xdef\g@min{,} \xdef\g@max{,}
    \loop
       \read\structurefile to \readline
       \xdef\test@{\expandafter\string\readline}
       \ifx\test@\par@
       \else
       \xdef\second@{\test@ @}
       \expandafter\check@letter\second@
       \ifletter
          \xdef\second@{\expandafter\string\readline}
          \xdef\second@{\second@ @}
          \expandafter\firstchar@get\second@
          \if\first@ - \numbertrue\fi
       \fi
       \ifnumber
          \temp@@length=1pt
          \temp@@length=\test@\temp@@length
          \innerloopcount=\temp@@length
          \ifx\g@min\comm@ \xdef\min@{\test@ pt} \xdef\g@min{\test@}
          \else
             \ifdim\temp@@length<\min@\relax \xdef\min@{\the\temp@@length} \xdef\g@min{\test@} \fi\fi%
          \ifx\g@max\comm@ \xdef\m@x{\test@ pt} \xdef\g@max{\test@}
          \else
             \ifdim\temp@@length>\m@x\relax \xdef\m@x{\the\temp@@length} \xdef\g@max{\test@} \fi\fi%
       \fi
       \fi
    \ifeof\structurefile\else\repeat
    \fi
    \immediate\closein\structurefile
    \pm@calc
    \expandafter\temp@count=\csname seq@start\seq@\endcsname
    \advance\temp@count by -1
    \xdef\temp@@@{n}
    \immediate\openin\structurefile = \fill@char\relax
    \loop
       \read\structurefile to \readline
       \xdef\test@{\expandafter\string\readline}
       \ifx\test@\par@
       \else
       \xdef\second@{\test@ @}
       \expandafter\check@letter\second@
       \ifletter
          \xdef\second@{\expandafter\string\readline}
          \xdef\second@{\second@ @}
          \expandafter\firstchar@get\second@
          \if\first@ - \numbertrue
          \else
             \if\first@ N
                \expandafter\firstchar@get\third@
                \if\first@ a
                   \expandafter\firstchar@get\third@
                   \if\first@ N
                     \advance\temp@count by 1 
                     \ifnum\temp@count=0 \temp@count=1 \fi
                     \ifnum\temp@count<\st@rt
                     \else
                        \ifnum\temp@count>\st@p
                        \else
                           \ifx\temp@@@\n@
                              \xdef\temp@@@{N}
                           \else
                              \xdef\temp@@@{\temp@@@,N}
                           \fi
                        \fi
                     \fi
                   \fi
                \fi   
             \fi
          \fi
       \fi
       \ifnumber
          \advance\temp@count by 1 
          \ifnum\temp@count=0 \temp@count=1 \fi
          \ifnum\temp@count<\st@rt
          \else
             \ifnum\temp@count>\st@p
             \else
                \temp@@length=100000sp
                \temp@@length=\test@\temp@@length
                \innerloopcount=\temp@@length
                \advance\innerloopcount by 1
                \xdef\test@{\pm@ pt}
                \ifdim\test@=0pt
                   \advance\innerloopcount by -\min@
                \else
                   \ifx\b@r\n@
                      \advance\innerloopcount by -\min@
                   \fi
                \fi
                \divide\innerloopcount by \m@x
                \ifx\temp@@@\n@
                   \xdef\temp@@@{\the\innerloopcount}
                \else
                   \xdef\temp@@@{\temp@@@,\the\innerloopcount}
                \fi
             \fi
          \fi
       \fi
       \fi
    \ifeof\structurefile\else\repeat
    \immediate\closein\structurefile
    \xdef\temp@@@{\temp@@@,@} \xdef\temp@@{y}
    \fi
    \egroup
}
\def\sort@gstack{%
   \expandafter\get@fromstack\last@
   \ifx\first@\ampers@nd
      \xdef\tmpstack{\tmpstack\f@text@&;&;&;&;@}
   \else
   \ifnum\loopcount<\second@
      \xdef\tmpstack{\tmpstack\f@text@\first@;\second@;\third@;\fourth@;\last@}
   \else
      \xdef\tmpstack{\tmpstack\first@;\second@;\third@;\fourth@;}
      \sort@gstack
   \fi\fi
}
\def\get@gregion#1..#2,#3&{%
   \xdef\st@rt{#1} \xdef\st@p{#2} \xdef\list@{#3}
}
\def\do@bargraph{%
   \expandafter\get@gregion\list@
   \expandafter\ifnum\csname seq@start\seq@\endcsname>\st@rt
   \else
   \xdef\temp@@{n}
   \xdef\b@r{y}
   \xdef\pm@{0}
   \xdef\temp@@@{\fill@char,@}
   \expandafter\check@letter\temp@@@
   \ifletter 
      \read@graph
   \else
      \ifx\g@min\comm@ \xdef\g@min{0} \fi
      \ifx\g@max\comm@ \xdef\g@max{100} \fi
      \pm@calc
      \xdef\temp@@@{\fill@char,@}
      \xdef\temp@@{y}
   \fi
   \ifx\temp@@\y@
   \loopcount=\st@rt
   \xdef\tmpstack{}
   \loop
      \expandafter\get@item\temp@@@ 
      \xdef\temp@@@{\first@}
      \xdef\style@{bar[\pm@,0]:\fourth@[\f@color]}
      \xdef\tmpstack{\tmpstack\f@text@;\the\loopcount;\the\loopcount;\style@;}
      \advance\loopcount by 1
      \ifnum\loopcount=0 \loopcount=1 \fi
   \ifnum\loopcount>\st@p
   \else\repeat
      \xdef\f@text@{\tmpstack} \xdef\tmpstack{}
      \xdef\last@{\csname stack@\bottop@\seq@\endcsname}
      \sort@gstack
      \expandafter\xdef\csname stack@\bottop@\seq@\endcsname{\tmpstack}
   \fi
   \fi
   \xdef\list@{\list@ &}
   \ifx\list@\ampers@nd\else\do@bargraph\fi
}
\def\do@colorgraph{%
   \expandafter\get@gregion\list@
   \expandafter\ifnum\csname seq@start\seq@\endcsname>\st@rt
   \else
   \xdef\temp@@{n}
   \xdef\b@r{n}
   \xdef\pm@{0}
   \xdef\temp@@@{\fill@char,@}
   \expandafter\check@letter\temp@@@
   \ifletter 
      \read@graph
   \else
      \ifx\g@min\comm@ \xdef\g@min{0} \fi
      \ifx\g@max\comm@ \xdef\g@max{100} \fi
      \pm@calc
      \xdef\temp@@@{\fill@char,@}
      \xdef\temp@@{y}
   \fi
   \ifx\temp@@\y@
   \loopcount=\st@rt
   \xdef\tmpstack{}
   \loop
      \xdef\last@{\csname stack@\bottop@\seq@\endcsname}
      \expandafter\get@item\temp@@@ 
      \xdef\temp@@@{\first@}
      \ifx\fourth@\N@
         \xdef\style@{color:50[White]}
      \else
         \ifnum\fourth@<1 \xdef\fourth@{1} \fi
         \innerloopcount=\fourth@
         \advance\innerloopcount by 4
         \divide\innerloopcount by 5
         \multiply\innerloopcount by 5
         \ifnum\innerloopcount>100 \innerloopcount=100 \fi
         \xdef\style@{color:50[\f@color\the\innerloopcount]}
      \fi    
      \xdef\tmpstack{\tmpstack\f@text@;\the\loopcount;\the\loopcount;\style@;}
      \advance\loopcount by 1
      \ifnum\loopcount=0 \loopcount=1 \fi
   \ifnum\loopcount>\st@p
   \else\repeat
      \xdef\f@text@{\tmpstack} \xdef\tmpstack{}
      \xdef\last@{\csname stack@\bottop@\seq@\endcsname}
      \sort@gstack
      \expandafter\xdef\csname stack@\bottop@\seq@\endcsname{\tmpstack}
   \fi
   \fi
   \xdef\list@{\list@ &}
   \ifx\list@\ampers@nd\else\do@colorgraph\fi
}
\def\feature#1#2#3#4#5{%
   \xdef\bottop@{#1}
   \xdef\temp@{top}
   \ifx\bottop@\temp@ \topfeaturetrue\fi
   \xdef\temp@{ttop}
   \ifx\bottop@\temp@ \ttopfeaturetrue\fi
   \xdef\temp@{bottom}
   \ifx\bottop@\temp@ \bottomfeaturetrue\fi
   \xdef\temp@{bbottom}
   \ifx\bottop@\temp@ \bbottomfeaturetrue\fi
   \xdef\seq@{#2}
   \xdef\temp@{consensus} \ifx\seq@\temp@ \xdef\seq@{0} \fi
   \xdef\first@{\seq@ @} \expandafter\check@letter\first@
   \xdef\first@{\seq@}
   \ifletter \get@name@number \xdef\seq@{\first@} \fi
   \ifnum\seq@>\seq@count
      \message{<Ignored seq `\seq@' in \noexpand\feature>}
   \else
   \ifnum\seq@>-1
   \xdef\temp@{#4::&}\expandafter\test@fill\temp@
   \xdef\last@{bar}
   \ifx\second@@\last@
      \xdef\last@{hydrophobicity}
      \ifx\last@\fourth@
         \xdef\second@@{bh}
      \else
         \xdef\last@{molweight}
         \ifx\last@\fourth@
            \xdef\second@@{bm}
         \else
            \xdef\last@{charge}
            \ifx\last@\fourth@
               \xdef\second@@{bc}
            \else
               \xdef\last@{conservation}
               \ifx\last@\fourth@
                  \xdef\second@@{bcons}
               \fi
            \fi
         \fi
      \fi
   \fi
   \xdef\last@{color}
   \ifx\second@@\last@
      \xdef\last@{hydrophobicity}
      \ifx\last@\fourth@
         \xdef\second@@{ch}
      \else
         \xdef\last@{molweight}
         \ifx\last@\fourth@
            \xdef\second@@{cm}
         \else
            \xdef\last@{charge}
            \ifx\last@\fourth@
               \xdef\second@@{cc}
            \else
               \xdef\last@{conservation}
               \ifx\last@\fourth@
                  \xdef\second@@{ccons}
               \fi
            \fi
         \fi
      \fi
   \fi
   \xdef\last@{bar}
   \ifx\second@@\last@
      \xdef\list@{#3,&}
      \xdef\style@{#4}
      \xdef\f@text@{#5}
      \do@bargraph
      \xdef\temp@{bottom}
      \ifx\bottop@\temp@ \xdef\bottom@stretch{y}\fi
      \xdef\temp@{bbottom}
      \ifx\bottop@\temp@ \xdef\bbottom@stretch{y}\fi
   \else
   \xdef\last@{color}
   \ifx\second@@\last@
      \xdef\list@{#3,&}
      \xdef\style@{#4}
      \xdef\f@text@{#5}
      \do@colorgraph
   \else
   \xdef\f@text@{#5}
   \xdef\list@{#3,&}
   \xdef\temp@{#4&}
   \ifx\temp@\ampers@nd
      \xdef\style@{&}
   \else
      \xdef\last@{restriction}
      \ifx\second@@\last@
         \xdef\temp@{\bottop@ @}
         \expandafter\firstchar@get\temp@
         \xdef\temp@{y}
         \if\first@ t
            \xdef\style@{fill:\kern0.9\box@width$\blacktriangledown$[\f@color]}
         \else
            \xdef\style@{fill:\kern0.9\box@width$\blacktriangle$[\f@color]}
         \fi
         \xdef\f@text@{\kern0.9\box@width#5}
      \else
      \xdef\last@{bh}
      \ifx\second@@\last@
         \ifx\f@color\gr@ydef@ult\xdef\f@color{Gray50}\fi
         \xdef\style@{plot[bar]:Hydro[\f@color][-53]}
      \else
      \xdef\last@{bm}
      \ifx\second@@\last@
         \ifx\f@color\gr@ydef@ult\xdef\f@color{Gray50}\fi
         \xdef\style@{plot[bar]:molw[\f@color][0]}
      \else
      \xdef\last@{bc}
      \ifx\second@@\last@
         \ifx\f@color\gr@ydef@ult\xdef\f@color{Gray50}\fi
         \xdef\style@{plot[bar]:charge[\f@color][-50]}
      \else
      \xdef\last@{bcons}
      \ifx\second@@\last@
         \ifx\f@color\gr@ydef@ult\xdef\f@color{Gray50}\fi
         \xdef\style@{cons[bar]:cons[\f@color][0]}
      \else
      \xdef\last@{ch}
      \ifx\second@@\last@
         \ifx\f@color\gr@ydef@ult\xdef\f@color{RedGreen}\fi
         \xdef\style@{plot[color]:Hydro[\f@color][-53]}
      \else
      \xdef\last@{cm}
      \ifx\second@@\last@
         \ifx\f@color\gr@ydef@ult\xdef\f@color{Gray}\fi
         \xdef\style@{plot[color]:molw[\f@color][0]}
      \else
      \xdef\last@{cc}
      \ifx\second@@\last@
         \ifx\f@color\gr@ydef@ult\xdef\f@color{RedBlue}\fi
         \xdef\style@{plot[color]:charge[\f@color][-50]}
      \else
      \xdef\last@{ccons}
      \ifx\second@@\last@
         \ifx\f@color\gr@ydef@ult\xdef\f@color{ColdHot}\fi
         \xdef\style@{cons[color]:cons[\f@color][0]}
      \else
         \xdef\style@{#4} \expandafter\getarrow@shape\temp@
      \fi
      \fi
      \fi
      \fi
      \fi
      \fi
      \fi
      \fi
      \fi
   \fi
   \loop
      \xdef\list@{\list@ @}
      \expandafter\get@fregions\list@
   \ifx\list@\ampers@nd\else\repeat
   \fi\fi\fi
   \fi
}
\def\seqtype#1{\xdef\seq@type{#1}
               \if\seq@type P \xdef\prefix@{pep}
               \else \if\seq@type p \xdef\seq@type{P} \xdef\prefix@{pep}
               \else \xdef\seq@type{N} \xdef\prefix@{DNA} \fi\fi}
\def\nameseq#1#2{%
   \xdef\first@{#1 @} \expandafter\check@letter\first@
   \xdef\first@{#1}   \ifletter \get@name@number \fi
   \expandafter\xdef\csname newseqname\first@\endcsname{#2}
}
\def\threshold#1{\xdef\thresh@ld{#1}}
\def\constosingleseq#1{%
   \xdef\first@{#1 @} \expandafter\check@letter\first@
   \xdef\first@{#1}   \ifletter \get@name@number \fi
   \ifnum\first@>\seq@count
   \message{<Ignored seq `#1' in \noexpand\constosingleseq>}
   \else
   \ifnum\first@>0 \xdef\cons@num{\first@} \hideconsensus\fi\fi
}
\def\constoallseqs{\xdef\cons@num{0}}
\def\residuesperline{%
   \def\@rplfix*##1{%
      \res@perline=##1
      \ifnum\res@perline<1 \res@perline=1\fi \rpl@fixtrue}
   \def\@rplvar ##1{%
      \res@perline=##1
      \ifnum\res@perline<5 \res@perline=5\fi \rpl@fixfalse}
   \def\decide@{\ifx\l@@k * \let\next\@rplfix \else \let\next\@rplvar \fi \next}
   \futurelet\l@@k\decide@}
\def\numberingwidth#1{\def\num@width{#1}}
\def\charstretch#1{\def\char@stretch{#1}}
\def\linestretch#1{\def\line@stretch{#1}}
\def\logostretch#1{%
   \def\logo@stretch{#1}
   \setlength\temp@@length{1000sp}
   \setlength\temp@@length{\logo@stretch\temp@@length}
   \loopcount=\temp@@length
   \xdef\logo@stretch@IOOO{\the\loopcount}
}
\def\noblockskip{\def\block@skip{\vspace{0pt}}}
\def\smallblockskip{\def\block@skip{\vspace{\baselineskip}}}
\def\medblockskip{\def\block@skip{\vspace{1.5\baselineskip}}}
\def\bigblockskip{\def\block@skip{\vspace{2\baselineskip}}}
\def\vblockspace#1{\def\block@skip{\vspace{#1}}}
\def\topspace#1{\def\t@sp@ce{#1}}
\def\ttopspace#1{\def\tt@sp@ce{#1}}
\def\bottomspace#1{\def\b@sp@ce{#1}}
\def\bbottomspace#1{\def\bb@sp@ce{#1}}
\def\fixblockspace{\fix@true}
\def\flexblockspace{\fix@false}
\def\nosepline{\def\seq@skip{\relax}}
\def\smallsepline{\def\seq@skip{\vspace{3pt}}\def\sep@space{3pt}}
\def\medsepline{\def\seq@skip{\vspace{6pt}}\def\sep@space{6pt}}
\def\bigsepline{\def\seq@skip{\vspace{12pt}}\def\sep@space{12pt}}
\def\vsepspace#1{\def\seq@skip{\vspace{#1}}\xdef\sep@space{#1}}
\def\separationline#1{%
   \xdef\first@@{#1}
   \xdef\first@{#1 @} \expandafter\check@letter\first@
   \xdef\first@{#1}
   \ifletter \get@name@number \xdef\first@@{\first@} \fi
   \ifnum\first@@>\seq@count \xdef\first@@{1}
   \else
      \ifnum\first@@<0 \xdef\first@@{1}
      \else
         \expandafter\def\csname seq@gap\first@@\endcsname{yes}
         \loopcount=\seq@gap@num
         \advance\loopcount by 1
         \xdef\seq@gap@num{\the\loopcount}
      \fi
   \fi}
\newcommand{\shadingmode}[2][1]{%
   \xdef\last@{#2}
   \xdef\first@{identical}
   \all@shadefalse
   \ifx\first@\last@
      \simmodefalse \funcmodefalse
      \xdef\last@{#1} \xdef\second@{allmatchspecial}
      \ifx\second@\last@ \all@shadetrue \fi
   \else
   \xdef\first@{similar}
   \ifx\first@\last@
      \simmodetrue  \funcmodefalse
      \xdef\last@{#1} \xdef\second@{allmatchspecial}
      \ifx\second@\last@ \all@shadetrue \fi
   \else
   \xdef\first@{functional}
   \ifx\first@\last@
      \if\seq@type N \message{<No functional shading on DNA sequences>}
      \else \simmodefalse \funcmodetrue \func@shading{#1} 
            \xdef\seq@type{P} \xdef\prefix@{pep} \fi
   \else
   \xdef\first@{diverse}
   \ifx\first@\last@
      \xdef\last@{#1}
      \ifnum\last@>\seq@count \xdef\last@{1}\fi
      \ifnum\last@<1 \xdef\last@{1}\fi
      \simmodetrue  \funcmodefalse
      \threshold{0}
      \donotshade{\last@} \constosingleseq{\last@}
      \nomatchresidues{Black}{White}{lower}{up}
      \similarresidues{Black}{White}{lower}{up}
      \conservedresidues{Black}{White}{{.}}{up}
      \allmatchresidues{Black}{White}{{.}}{up}
      \gapchar{-}
      \hideconsensus
   \else
   \message{<Unknown shading mode - using `similar'>}
   \simmodetrue  \funcmodefalse
   \fi\fi\fi\fi}
\def\allmatchspecial{\all@shadetrue}
\def\allmatchspecialoff{\all@shadefalse}
\def\gapchar#1{%
   \xdef\first@{rule}\xdef\second@{#1}
   \ifx\first@\second@\def\gap@char{o}
   \else\def\gap@char{#1}\fi}
\def\gaprule#1{\def\gap@rulethick{#1}}
\def\setends#1#2{%
  \xdef\start@seq{#1}
  \xdef\temp@{consensus}
  \ifx\start@seq\temp@ 
     \message{<\noexpand\setends does not accept `consensus'>}
     \xdef\start@seq{0}
  \else
     \xdef\first@{\start@seq @} \expandafter\check@letter\first@
     \xdef\first@{\start@seq}
     \ifletter \get@name@number \xdef\start@seq{\first@} \fi
     \ifnum\start@seq>\seq@count 
         \message{<\noexpand\setends{} error: sequence `#1' not defined>}
         \xdef\start@seq{0}
     \else
         \ifnum\start@seq<1
            \message{<\noexpand\setends{} error: sequence `#1' not defined>}
            \xdef\start@seq{0}
         \else
            \xdef\second@{#2@} \expandafter\get@nums\second@ 
            \xdef\start@num{\first@} \xdef\end@num{\second@}
            \ifnum\start@num=0 \xdef\allow@zero{y}\fi
            \ifnum\end@num=0 \xdef\allow@zero{y}\fi
            \start@false
         \fi
     \fi
  \fi
}
\def\startnumber#1#2{%
   \xdef\first@{#1} \xdef\second@{consensus}
   \ifx\first@\second@
      \ifnum#2=0 \xdef\allow@zero{y} \fi
      \expandafter\xdef\csname seq@start0\endcsname{#2}
      \cons@count=#2 \advance\cons@count by -1\relax 
      \expandafter\xdef\csname res@count0\endcsname{\the\cons@count}
   \else
      \xdef\first@{#1 @} \expandafter\check@letter\first@
      \xdef\first@{#1}   \ifletter \get@name@number \fi
      \ifnum\first@>\seq@count \message{<Ignored seq `#1' in \noexpand\startnumber>}
      \else
         \xdef\second@{#2} 
         \ifnum\second@=0 \xdef\allow@zero{y} \fi
         \expandafter\xdef\csname seq@start\first@\endcsname{\second@}
         \res@count=\second@
         \advance\res@count by -1
         \expandafter\xdef\csname res@count\first@\endcsname{\the\res@count}
      \fi
   \fi
   }
\def\seqlength#1#2{%
   \xdef\first@{#1 @} \expandafter\check@letter\first@
   \xdef\first@{#1}   \ifletter \get@name@number \fi
   \ifnum\first@>\seq@count \message{<Ignored seq `#1' in \noexpand\seqlength>}
   \else
      \xdef\second@{#2} \ifnum\second@<0 \xdef\second@{1} \fi
      \expandafter\xdef\csname seq@len\first@\endcsname{\second@}
   \fi}
\newcommand\shownumbering[2][n]{%
   \xdef\first@{#1}\ifx\first@\n@\else\xdef\numbering@fg{#1}\fi
   \xdef\first@{#2}
   \xdef\second@{left}
   \ifx\first@\second@ \numbers@lefttrue \numbers@rightfalse \numbers@true \fi
   \xdef\second@{right}
   \ifx\first@\second@ \numbers@leftfalse \numbers@righttrue \numbers@true \fi
   \xdef\second@{leftright}
   \ifx\first@\second@ \numbers@lefttrue \numbers@righttrue \numbers@true \fi
   }
\def\hidenumbering{\numbers@false}
\def\hidenumber#1{\xdef\first@{#1,&,@} \hidenumber@}
\newcommand\shownames[2][n]{%
   \xdef\first@{#1}\ifx\first@\n@\else\xdef\names@fg{#1}\fi
   \xdef\first@{#2} \xdef\second@{left}
   \ifx\first@\second@ \names@rightfalse \else \names@righttrue \fi
   \names@true}
\def\hidenames{\names@false}
\def\hidename#1{\xdef\first@{#1,&,@} \hidename@}
\def\hideresidues{\hidechartrue}
\def\showresidues{\hidecharfalse}
\def\alignment#1{%
   \xdef\first@{#1}
   \xdef\temp@{left}
      \ifx\first@\temp@ \xdef\c@factor{0}
      \else
         \xdef\temp@{center}
         \ifx\first@\temp@ \xdef\c@factor{0.5}
         \else
            \xdef\temp@{right}
            \ifx\first@\temp@ \xdef\c@factor{1}
   \fi\fi\fi}
\def\donotshade#1{%
   \xdef\temp@{consensus}
   \xdef\first@{#1}
   \ifx\first@\temp@
      \consensuscolors{Black}{White}{Black}{White}{Black}{White}
   \else
      \xdef\first@{#1,&,@} \donot@shade
   \fi}
\def\hideseqs{\xdef\hide@seqs{y}}
\def\showseqs{\xdef\hide@seqs{n}}
\def\hideseq#1{\xdef\first@{#1,&,@} \hideseq@}
\def\killseq#1{\xdef\first@{#1,&,@} \killseq@}
\def\hidesequencelogo{\show@logofalse}
\def\hidesubfamilylogo{\show@sublogofalse}
\def\logo@group@get#1#2@{%
   \xdef\first@{#1}\xdef\third@{#2@}
   \ifx\first@\ampers@nd
   \else
      \ifnum`#1>96 \make@upper\fi
      \expandafter\xdef\csname logo@col\first@\endcsname{\second@}
      \expandafter\logo@group@get\third@
   \fi
}
\def\logocolor#1#2{%
   \xdef\logo@colors@set{yes}
   \xdef\second@{#2}
   \xdef\third@{#1&@}
   \expandafter\logo@group@get\third@
}
\newcommand\clearlogocolors[1][Black]{%
   \logocolor{ABCDEFGHIJKLMNOPQRSTUVWXYZ}{#1}
}
\def\dofrequencycorrection{\xdef\do@freq@correction{y}}
\def\undofrequencycorrection{\xdef\do@freq@correction{n}}
\newcommand\showlogoscale[2][Black]{\xdef\logo@scalecol{#1}\xdef\show@logoscale{#2}}
\def\hidelogoscale{\xdef\show@logoscale{n}}
\def\hidenegatives{\xdef\hide@negatives{y}\xdef\sublogo@tint{}}
\newcommand\shownegatives[1][medium]{%
   \xdef\hide@negatives{n}
   \xdef\first@{#1}
   \xdef\second@{full}
   \ifx\first@\second@
      \xdef\sublogo@tint{}
   \else
   \xdef\second@{strong}
   \ifx\first@\second@
      \xdef\sublogo@tint{Light}
   \else
   \xdef\second@{medium}
   \ifx\first@\second@
      \xdef\sublogo@tint{LightLight}
   \else
   \xdef\second@{weak}
   \ifx\first@\second@
      \xdef\sublogo@tint{LightLightLight}
   \else
      \xdef\sublogo@tint{LightLight}
   \fi\fi\fi\fi
}
\def\set@logocolors{%
   \xdef\second@{undefined}
   \ifx\first@\second@
      \if\logo@colors@set\n@
         \xdef\first@{standard}
      \fi
   \fi
   \xdef\second@{standard}
   \ifx\first@\second@
    \if\seq@type A
      \xdef\logo@colors@set{n}
    \else
      \if\seq@type P
         \xdef\first@{rasmol}
      \else
         \xdef\first@{nucleotide}
      \fi
    \fi
   \fi
   \xdef\second@{nucleotide}
   \ifx\first@\second@
      \clearlogocolors
      \logocolor{G}{Black}
      \logocolor{A}{Green}
      \logocolor{TU}{Red}
      \logocolor{C}{Blue}
   \else
   \xdef\second@{rasmol}
   \ifx\first@\second@
      \clearlogocolors
      \logocolor{DE}{Red}
      \logocolor{CM}{Yellow}
      \logocolor{KR}{Blue}
      \logocolor{ST}{Orange}
      \logocolor{FY}{MidnightBlue}
      \logocolor{NQ}{Cyan}
      \logocolor{G}{LightGray}
      \logocolor{LVI}{Green}
      \logocolor{A}{DarkGray}
      \logocolor{W}{CarnationPink}
      \logocolor{H}{CornflowerBlue}
      \logocolor{P}{Apricot}
      \logocolor{BZ}{LightMagenta}
   \else
   \xdef\second@{chemical}
   \ifx\first@\second@
      \clearlogocolors
      \logocolor{DE}{Red}
      \logocolor{VIL}{Black}
      \logocolor{AG}{Gray}
      \logocolor{NQ}{Green}
      \logocolor{FYW}{Brown}
      \logocolor{KRH}{Blue}
      \logocolor{ST}{Magenta}
      \logocolor{P}{Orange}
      \logocolor{CM}{Yellow}
   \else
   \xdef\second@{hydropathy}
   \ifx\first@\second@
      \clearlogocolors
      \logocolor{DE}{Red}
      \logocolor{KRH}{Blue}
      \logocolor{YSTGNQC}{Yellow}
      \logocolor{AFPMWVIL}{Green}
   \else
   \xdef\second@{structure}
   \ifx\first@\second@
      \clearlogocolors
      \logocolor{DEHKNQR}{Orange}
      \logocolor{ACGPSTWY}{Yellow}
      \logocolor{FILMV}{Green}
   \else
   \xdef\second@{standard area}
   \ifx\first@\second@
      \clearlogocolors
      \logocolor{G}{BrickRed}
      \logocolor{AS}{Orange}
      \logocolor{CP}{Yellow}
      \logocolor{TDVN}{YellowGreen}
      \logocolor{IE}{PineGreen}
      \logocolor{LQHM}{SkyBlue}
      \logocolor{FK}{RoyalPurple}
      \logocolor{Y}{RedViolet}
      \logocolor{RW}{Black}
   \else
   \xdef\second@{accessible area}
   \ifx\first@\second@
      \clearlogocolors
      \logocolor{C}{BrickRed}
      \logocolor{IVG}{Orange}
      \logocolor{FLMA}{Yellow}
      \logocolor{WSTH}{YellowGreen}
      \logocolor{P}{PineGreen}
      \logocolor{YDN}{SkyBlue}
      \logocolor{EQ}{RoyalPurple}
      \logocolor{R}{RedViolet}
      \logocolor{K}{Black}
   \fi\fi\fi\fi\fi\fi\fi
}
\newcommand\findsubfamily[2][n]{%
   \xdef\first@{#1}
   \ifx\first@\n@
   \else
      \xdef\subfamily@threshold{#1}
   \fi
   \xdef\subfamily@seq{#2}
}
\def\setsubfamily#1{%
   \xdef\sub@family@setting{#1}
   \loopcount=1
   \loop
      \expandafter\xdef\csname subfamily@num\the\loopcount\endcsname{1}
      \advance\loopcount by 1
   \ifnum\loopcount>\seq@count\else\repeat
   \xdef\subfamily@count{2}
   \res@count=0 
   \xdef\first@{#1,&,@}
   \setsubfamily@
   \clear@res@nums{1}
   \clear@res@nums{2}
   \expandafter\xdef\csname group@num2\endcsname{\the\res@count}
   \loopcount=\seq@count
   \advance\loopcount by -\res@count
   \expandafter\xdef\csname group@num1\endcsname{\the\loopcount}
}
\def\subfamilythreshold#1{\xdef\subfamily@threshold{#1}}
\newcommand\showsubfamilylogo[2][undefined]{%
   \xdef\first@{#1} \set@logocolors
   \xdef\first@{#2} \xdef\last@{top}
   \ifx\first@\last@\xdef\sublogo@top{0}\else\xdef\sublogo@top{1}\fi
   \show@sublogotrue
}
\def\relevance#1{%
   \def\sig@max{#1}
   \setlength\temp@@length{1000sp}
   \setlength\temp@@length{\sig@max\temp@@length}
   \loopcount=\temp@@length
   \xdef\sig@max{\the\loopcount}
}
\newcommand\showrelevance[2][Black]{\def\sig@color{#1}\def\sig@char{#2}\xdef\hide@sig{n}}
\def\hiderelevance{\xdef\hide@sig{y}}
\newcommand\showsequencelogo[2][undefined]{%
   \xdef\first@{#1} \set@logocolors
   \xdef\first@{#2} \xdef\last@{top}
   \ifx\first@\last@\xdef\logo@top{0}\else\xdef\logo@top{1}\fi
   \show@logotrue   
}
\newcommand\showconsensus[2][n]{%
   \xdef\text@scale{n}
   \xdef\box@scale{n}
   \xdef\first@{#1}
   \ifx\first@\n@
      \xdef\collect@cons@colors{no}
   \else
      \xdef\first@{#1,&,@}
      \expandafter\get@item\first@
      \xdef\c@nsc@l{\fourth@}
      \xdef\first@@{Gray}
      \ifx\c@nsc@l\first@@\xdef\text@scale{y}\else
      \xdef\first@@{RedBlue}
      \ifx\c@nsc@l\first@@\xdef\text@scale{y}\else
      \xdef\first@@{BlueRed}
      \ifx\c@nsc@l\first@@\xdef\text@scale{y}\else
      \xdef\first@@{RedGreen}
      \ifx\c@nsc@l\first@@\xdef\text@scale{y}\else
      \xdef\first@@{GreenRed}
      \ifx\c@nsc@l\first@@\xdef\text@scale{y}\else
      \xdef\first@@{ColdHot}
      \ifx\c@nsc@l\first@@\xdef\text@scale{y}\else
      \xdef\first@@{HotCold}
      \ifx\c@nsc@l\first@@\xdef\text@scale{y}
      \fi\fi\fi\fi\fi\fi\fi
      \expandafter\get@item\first@
      \ifx\fourth@\ampers@nd
         \xdef\c@nssc@le{White}
      \else
         \xdef\c@nssc@le{\fourth@}
         \xdef\first@{Gray}
         \ifx\c@nssc@le\first@\xdef\box@scale{y}\else
         \xdef\first@{RedBlue}
         \ifx\c@nssc@le\first@\xdef\box@scale{y}\else
         \xdef\first@{BlueRed}
         \ifx\c@nssc@le\first@\xdef\box@scale{y}\else
         \xdef\first@{RedGreen}
         \ifx\c@nssc@le\first@\xdef\box@scale{y}\else
         \xdef\first@{GreenRed}
         \ifx\c@nssc@le\first@\xdef\box@scale{y}\else
         \xdef\first@{ColdHot}
         \ifx\c@nssc@le\first@\xdef\box@scale{y}\else
         \xdef\first@{HotCold}
         \ifx\c@nssc@le\first@\xdef\box@scale{y}\else
         \fi\fi\fi\fi\fi\fi\fi
      \fi
      \xdef\collect@cons@colors{y}
   \fi
   \xdef\first@{#2} \xdef\last@{top}
   \ifx\first@\last@\xdef\cons@top{0}\else\xdef\cons@top{1}\fi
   \show@construe}
\def\consensuscolors#1#2#3#4#5#6{%
   \xdef\last@{\ampers@nd}
   \xdef\first@{#1&}\xdef\second@{#2&}
   \ifx\first@\last@\else\def\ConsTextNomatch{#1}\fi
   \ifx\second@\last@\else\def\ConsNomatch{#2}\fi
   \xdef\first@{#3&}\xdef\second@{#4&}
   \ifx\first@\last@\else\def\ConsTextMatch{#3}\fi
   \ifx\second@\last@\else\def\ConsMatch{#4}\fi
   \xdef\first@{#5&}\xdef\second@{#6&}
   \ifx\first@\last@\else\def\ConsTextAllmatch{#5}\fi
   \ifx\second@\last@\else\def\ConsAllmatch{#6}\fi
}
\def\defconsensus#1#2#3{%
   \xdef\second@{#1&}
   \ifx\second@\ampers@nd   \else \def\n@m@tch{#1}\fi
   \xdef\second@{#2&}
   \ifx\second@\ampers@nd   \else \def\m@tch{#2}\fi
   \xdef\second@{#3&}
   \ifx\second@\ampers@nd   \else \def\@llm@tch{#3}\fi}
\def\hideconsensus{\show@consfalse}
\def\nameconsensus#1{\def\cons@name{#1}}
\def\namesequencelogo#1{\def\logo@name@user{#1}}
\newcommand\namesubfamilylogo[2][]{\def\sublogo@name@neg{#1}\def\sublogo@name@user{#2}}
\def\hideleadinggaps{\sh@wg@psfalse}
\def\showleadinggaps{\sh@wg@pstrue}
\newcommand\showruler[3][n]{%
   \xdef\first@{#1}
   \ifx\first@\n@\else\xdef\ruler@fg{#1}\fi
   \xdef\first@{consensus} \xdef\second@{#3}
   \xdef\third@{bottom}    \xdef\fourth@{#2}
   \ifx\third@\fourth@ \xdef\rule@top{1}\else\xdef\rule@top{0}\fi
   \ifx\first@\second@ \xdef\rule@num{0}
   \else
     \xdef\first@{#3 @} \expandafter\check@letter\first@
     \xdef\first@{#3}   \ifletter \get@name@number \fi
     \ifnum\first@>\seq@count
     \else
        \ifnum\first@>0
           \xdef\rule@num{\first@}
        \fi
      \fi
   \fi
   \xdef\ruler@{}}
\def\hideruler{\xdef\rule@num{-1}}
\def\allowzero{\xdef\allow@zero{y}}
\def\disallowzero{\xdef\allow@zero{n}}
\def\rulersteps#1{%
   \xdef\ruler@step{#1}
   \ifnum#1<4 \xdef\ruler@rot{90}\fi
}
\def\rotateruler{\xdef\ruler@rot{90}}
\def\unrotateruler{\xdef\ruler@rot{0}}
\def\featurerule#1{\setlength\rule@thick{#1}}
\def\orderseqs#1{%
   \def\order@loop{%
      \expandafter\check@letter\first@
      \ifletter
         \expandafter\get@item\first@
         \xdef\first@{\fourth@}
         \get@name@number
         \xdef\seq@order{\seq@order,\first@}
         \xdef\first@{\first@@ @}
         \order@loop
      \else
         \expandafter\get@digit\first@
         \ifx\fourth@\ampers@nd
         \else
            \xdef\seq@order{\seq@order,\fourth@}
            \order@loop
         \fi
      \fi}
   \xdef\first@{#1,&,@}
   \xdef\seq@order{}
   \order@loop
   \xdef\seq@order{\seq@order @}
   \expandafter\get@item\seq@order
   \xdef\seq@order{\first@@,@}
}
\def\setfamily#1#2{%
   \xdef\second@{#2&}
   \ifx\second@\ampers@nd
   \else
   \xdef\first@{#1}
   \xdef\second@{#2}
   \xdef\temp@{rm}
   \ifx\second@\temp@
      \xdef\third@{\rmdefault}
   \else
      \xdef\temp@{sf}
      \ifx\second@\temp@
         \xdef\third@{\sfdefault}
      \else
         \xdef\temp@{tt}
         \ifx\second@\temp@
            \xdef\third@{\ttdefault}
         \else
            \xdef\third@{\second@}
   \fi\fi\fi
   \xdef\temp@{features}
   \ifx\first@\temp@ \xdef\featuretext@family{\third@}
   \else
   \xdef\temp@{featurestyles}
   \ifx\first@\temp@ \xdef\featurestyles@family{\third@}
   \else
   \xdef\temp@{numbering}
   \ifx\first@\temp@ \xdef\numbertext@family{\third@}
   \else
   \xdef\temp@{names}
   \ifx\first@\temp@ \xdef\namestext@family{\third@}
   \else
   \xdef\temp@{residues}
   \ifx\first@\temp@ \xdef\residues@family{\third@}
   \else
   \xdef\temp@{legend}
   \ifx\first@\temp@ \xdef\legend@family{\third@}
   \else
   \xdef\temp@{labels}
   \ifx\first@\temp@ \xdef\label@family{\third@}
   \else
   \xdef\temp@{ruler}
   \ifx\first@\temp@ \xdef\ruler@family{\second@} 
   \else
   \xdef\temp@{all}
   \ifx\first@\temp@
      \xdef\featuretext@family{\third@}
      \xdef\featurestyles@family{\third@}
      \xdef\numbertext@family{\third@}
      \xdef\namestext@family{\third@}
      \xdef\residues@family{\third@}
      \xdef\legend@family{\third@}
      \xdef\label@family{\third@}
      \xdef\ruler@family{\second@}
   \fi\fi\fi\fi\fi\fi\fi\fi\fi
   \fi
}
\def\setseries#1#2{%
   \xdef\second@{#2&}
   \ifx\second@\ampers@nd
   \else
   \xdef\first@{#1}
   \xdef\second@{#2}
   \xdef\temp@{bf}
   \ifx\second@\temp@
      \xdef\third@{\bfdefault}
   \else
      \xdef\temp@{md}
      \ifx\second@\temp@
         \xdef\third@{\mddefault}
      \else
         \xdef\third@{\second@}
   \fi\fi
   \xdef\temp@{features}
   \ifx\first@\temp@ \xdef\featuretext@series{\third@}
   \else
   \xdef\temp@{featurestyles}
   \ifx\first@\temp@ \xdef\featurestyles@series{\third@}
   \else
   \xdef\temp@{numbering}
   \ifx\first@\temp@ \xdef\numbertext@series{\third@}
   \else
   \xdef\temp@{names}
   \ifx\first@\temp@ \xdef\namestext@series{\third@}
   \else
   \xdef\temp@{residues}
   \ifx\first@\temp@ \xdef\residues@series{\third@}
   \else
   \xdef\temp@{legend}
   \ifx\first@\temp@ \xdef\legend@series{\third@}
   \else
   \xdef\temp@{labels}
   \ifx\first@\temp@ \xdef\label@series{\third@}
   \else
   \xdef\temp@{all}
   \ifx\first@\temp@
      \xdef\featuretext@series{\third@}
      \xdef\featurestyles@series{\third@}
      \xdef\numbertext@series{\third@}
      \xdef\namestext@series{\third@}
      \xdef\residues@series{\third@}
      \xdef\legend@series{\third@}
      \xdef\label@series{\third@}
   \fi\fi\fi\fi\fi\fi\fi\fi
   \fi
}
\def\setshape#1#2{%
   \xdef\second@{#2&}
   \ifx\second@\ampers@nd
   \else
   \xdef\first@{#1}
   \xdef\second@{#2}
   \xdef\temp@{it}
   \ifx\second@\temp@
      \xdef\third@{\itdefault}
   \else
      \xdef\temp@{sl}
      \ifx\second@\temp@
         \xdef\third@{\sldefault}
      \else
         \xdef\temp@{sc}
         \ifx\second@\temp@
            \xdef\third@{\scdefault}
         \else
            \xdef\temp@{up}
            \ifx\second@\temp@
               \xdef\third@{\updefault}
            \else
               \xdef\third@{\second@}
   \fi\fi\fi\fi
   \xdef\temp@{features}
   \ifx\first@\temp@ \xdef\featuretext@shape{\third@}
   \else
   \xdef\temp@{featurestyles}
   \ifx\first@\temp@ \xdef\featurestyles@shape{\third@}
   \else
   \xdef\temp@{numbering}
   \ifx\first@\temp@ \xdef\numbertext@shape{\third@}
   \else
   \xdef\temp@{names}
   \ifx\first@\temp@ \xdef\namestext@shape{\third@}
   \else
   \xdef\temp@{residues}
   \ifx\first@\temp@ \xdef\residues@shape{\third@}
   \else
   \xdef\temp@{legend}
   \ifx\first@\temp@ \xdef\legend@shape{\third@}
   \else
   \xdef\temp@{labels}
   \ifx\first@\temp@ \xdef\label@shape{\third@}
   \else
   \xdef\temp@{all}
   \ifx\first@\temp@
      \xdef\featuretext@shape{\third@}
      \xdef\featurestyles@shape{\third@}
      \xdef\numbertext@shape{\third@}
      \xdef\namestext@shape{\third@}
      \xdef\residues@shape{\third@}
      \xdef\legend@shape{\third@}
      \xdef\label@shape{\third@}
   \fi\fi\fi\fi\fi\fi\fi\fi
   \fi
}
\def\setsize#1#2{%
   \xdef\second@{#2&}
   \ifx\second@\ampers@nd
   \else
   \xdef\first@{#1}
   \xdef\temp@{features}
   \ifx\first@\temp@
      \def\featuretext@size{\csname #2\endcsname}
   \else
   \xdef\temp@{featurestyles}
   \ifx\first@\temp@
      \def\featurestyles@size{\csname #2\endcsname}
   \else
   \xdef\temp@{numbering}
   \ifx\first@\temp@
      \def\numbertext@size{\csname #2\endcsname}
   \else
   \xdef\temp@{names}
   \ifx\first@\temp@
      \def\namestext@size{\csname #2\endcsname}
   \else
   \xdef\temp@{legend}
   \ifx\first@\temp@
      \def\legend@size{\csname #2\endcsname}
   \else
   \xdef\temp@{labels}
   \ifx\first@\temp@
      \def\label@size{\csname #2\endcsname}
   \else
   \xdef\temp@{residues}
   \ifx\first@\temp@
      \def\residues@size{\csname #2\endcsname}
      \xdef\res@size{#2}
   \else
   \xdef\temp@{all}
   \ifx\first@\temp@
      \def\featuretext@size{\csname #2\endcsname}
      \def\featurestyles@size{\csname #2\endcsname}
      \def\numbertext@size{\csname #2\endcsname}
      \def\namestext@size{\csname #2\endcsname}
      \def\legend@size{\csname #2\endcsname}
      \def\label@size{\csname #2\endcsname}
      \def\residues@size{\csname #2\endcsname}
      \xdef\res@size{#2}
   \fi\fi\fi\fi\fi\fi\fi\fi
   \xdef\temp@{Huge}
   \ifx\temp@\res@size
      \def\bottomruler@size{\csname Large\endcsname}
   \else
   \xdef\temp@{huge}
   \ifx\temp@\res@size
      \def\bottomruler@size{\csname large\endcsname}
   \else
   \xdef\temp@{LARGE}
   \ifx\temp@\res@size
      \def\bottomruler@size{\csname normalsize\endcsname}
   \else
   \xdef\temp@{Large}
   \ifx\temp@\res@size
      \def\bottomruler@size{\csname small\endcsname}
   \else
   \xdef\temp@{large}
   \ifx\temp@\res@size
      \def\bottomruler@size{\csname footnotesize\endcsname}
   \else
   \xdef\temp@{normalsize}
   \ifx\temp@\res@size
      \def\bottomruler@size{\csname scriptsize\endcsname}
   \else
      \def\bottomruler@size{\csname tiny\endcsname}
   \fi\fi\fi\fi\fi\fi
   \fi
}
\def\setfont#1#2#3#4#5{%
   \setfamily{#1}{#2}\setseries{#1}{#3}
   \setshape{#1}{#4}\setsize{#1}{#5}}
\def\featuresrm{\setfamily{features}{rm}}
\def\featuressf{\setfamily{features}{sf}}
\def\featurestt{\setfamily{features}{tt}}
\def\featuresmd{\setseries{features}{md}}
\def\featuresbf{\setseries{features}{bf}}
\def\featuresup{\setshape {features}{up}}
\def\featuresit{\setshape {features}{it}}
\def\featuressl{\setshape {features}{sl}}
\def\featuressc{\setshape {features}{sc}}
\def\featurestiny        {\setsize{features}{tiny}}
\def\featuresscriptsize  {\setsize{features}{scriptsize}}
\def\featuresfootnotesize{\setsize{features}{footnotesize}}
\def\featuressmall       {\setsize{features}{small}}
\def\featuresnormalsize  {\setsize{features}{normalsize}}
\def\featureslarge       {\setsize{features}{large}}
\def\featuresLarge       {\setsize{features}{Large}}
\def\featuresLARGE       {\setsize{features}{LARGE}}
\def\featureshuge        {\setsize{features}{huge}}
\def\featuresHuge        {\setsize{features}{Huge}}
\def\featurestylesrm{\setfamily{featurestyles}{rm}}
\def\featurestylessf{\setfamily{featurestyles}{sf}}
\def\featurestylestt{\setfamily{featurestyles}{tt}}
\def\featurestylesmd{\setseries{featurestyles}{md}}
\def\featurestylesbf{\setseries{featurestyles}{bf}}
\def\featurestylesup{\setshape {featurestyles}{up}}
\def\featurestylesit{\setshape {featurestyles}{it}}
\def\featurestylessl{\setshape {featurestyles}{sl}}
\def\featurestylessc{\setshape {featurestyles}{sc}}
\def\featurestylestiny        {\setsize{featurestyles}{tiny}}
\def\featurestylesscriptsize  {\setsize{featurestyles}{scriptsize}}
\def\featurestylesfootnotesize{\setsize{featurestyles}{footnotesize}}
\def\featurestylessmall       {\setsize{featurestyles}{small}}
\def\featurestylesnormalsize  {\setsize{featurestyles}{normalsize}}
\def\featurestyleslarge       {\setsize{featurestyles}{large}}
\def\featurestylesLarge       {\setsize{featurestyles}{Large}}
\def\featurestylesLARGE       {\setsize{featurestyles}{LARGE}}
\def\featurestyleshuge        {\setsize{featurestyles}{huge}}
\def\featurestylesHuge        {\setsize{featurestyles}{Huge}}
\def\numberingrm{\setfamily{numbering}{rm}}
\def\numberingsf{\setfamily{numbering}{sf}}
\def\numberingtt{\setfamily{numbering}{tt}}
\def\numberingmd{\setseries{numbering}{md}}
\def\numberingbf{\setseries{numbering}{bf}}
\def\numberingup{\setshape {numbering}{up}}
\def\numberingit{\setshape {numbering}{it}}
\def\numberingsl{\setshape {numbering}{sl}}
\def\numberingsc{\setshape {numbering}{sc}}
\def\numberingtiny        {\setsize{numbering}{tiny}}
\def\numberingscriptsize  {\setsize{numbering}{scriptsize}}
\def\numberingfootnotesize{\setsize{numbering}{footnotesize}}
\def\numberingsmall       {\setsize{numbering}{small}}
\def\numberingnormalsize  {\setsize{numbering}{normalsize}}
\def\numberinglarge       {\setsize{numbering}{large}}
\def\numberingLarge       {\setsize{numbering}{Large}}
\def\numberingLARGE       {\setsize{numbering}{LARGE}}
\def\numberinghuge        {\setsize{numbering}{huge}}
\def\numberingHuge        {\setsize{numbering}{Huge}}
\def\namesrm{\setfamily{names}{rm}}
\def\namessf{\setfamily{names}{sf}}
\def\namestt{\setfamily{names}{tt}}
\def\namesmd{\setseries{names}{md}}
\def\namesbf{\setseries{names}{bf}}
\def\namesup{\setshape {names}{up}}
\def\namesit{\setshape {names}{it}}
\def\namessl{\setshape {names}{sl}}
\def\namessc{\setshape {names}{sc}}
\def\namestiny        {\setsize{names}{tiny}}
\def\namesscriptsize  {\setsize{names}{scriptsize}}
\def\namesfootnotesize{\setsize{names}{footnotesize}}
\def\namessmall       {\setsize{names}{small}}
\def\namesnormalsize  {\setsize{names}{normalsize}}
\def\nameslarge       {\setsize{names}{large}}
\def\namesLarge       {\setsize{names}{Large}}
\def\namesLARGE       {\setsize{names}{LARGE}}
\def\nameshuge        {\setsize{names}{huge}}
\def\namesHuge        {\setsize{names}{Huge}}
\def\residuesrm{\setfamily{residues}{rm}}
\def\residuessf{\setfamily{residues}{sf}}
\def\residuestt{\setfamily{residues}{tt}}
\def\residuesmd{\setseries{residues}{md}}
\def\residuesbf{\setseries{residues}{bf}}
\def\residuesup{\setshape {residues}{up}}
\def\residuesit{\setshape {residues}{it}}
\def\residuessl{\setshape {residues}{sl}}
\def\residuessc{\setshape {residues}{sc}}
\def\residuestiny        {\setsize{residues}{tiny}}
\def\residuesscriptsize  {\setsize{residues}{scriptsize}}
\def\residuesfootnotesize{\setsize{residues}{footnotesize}}
\def\residuessmall       {\setsize{residues}{small}}
\def\residuesnormalsize  {\setsize{residues}{normalsize}}
\def\residueslarge       {\setsize{residues}{large}}
\def\residuesLarge       {\setsize{residues}{Large}}
\def\residuesLARGE       {\setsize{residues}{LARGE}}
\def\residueshuge        {\setsize{residues}{huge}}
\def\residuesHuge        {\setsize{residues}{Huge}}
\def\legendrm{\setfamily{legend}{rm}}
\def\legendsf{\setfamily{legend}{sf}}
\def\legendtt{\setfamily{legend}{tt}}
\def\legendmd{\setseries{legend}{md}}
\def\legendbf{\setseries{legend}{bf}}
\def\legendup{\setshape {legend}{up}}
\def\legendit{\setshape {legend}{it}}
\def\legendsl{\setshape {legend}{sl}}
\def\legendsc{\setshape {legend}{sc}}
\def\legendtiny        {\setsize{legend}{tiny}}
\def\legendscriptsize  {\setsize{legend}{scriptsize}}
\def\legendfootnotesize{\setsize{legend}{footnotesize}}
\def\legendsmall       {\setsize{legend}{small}}
\def\legendnormalsize  {\setsize{legend}{normalsize}}
\def\legendlarge       {\setsize{legend}{large}}
\def\legendLarge       {\setsize{legend}{Large}}
\def\legendLARGE       {\setsize{legend}{LARGE}}
\def\legendhuge        {\setsize{legend}{huge}}
\def\legendHuge        {\setsize{legend}{Huge}}
\def\rulerrm{\setfamily{ruler}{rm}}
\def\rulersf{\setfamily{ruler}{sf}}
\def\rulertt{\setfamily{ruler}{tt}}
\def\funcshadingstyle#1#2#3#4#5{%
  \xdef\temp@{nomatch} \xdef\first@{#1}
  \ifx\temp@\first@
     \xdef\first@{0}
  \else
     \xdef\first@{\csname funcgrp#1\endcsname}
  \fi
  \ifnum\first@>-1
     \expandafter\xdef\csname fg@textcolor\first@\endcsname{#2}
     \expandafter\xdef\csname fg@color\first@\endcsname{#3}
     \expandafter\xdef\csname funcm@tch\first@\endcsname{#4}
     \expandafter\def\csname func@style\first@\endcsname{\csname text#5\endcsname}
  \fi}
\def\shadingcolors#1{%
  \gapcolors{Black}{White}
  \nomatchresidues{Black}{White}{upper}{up}
  \xdef\first@{#1} \xdef\second@{blues}
  \ifx\first@\second@
    \similarresidues{Black}{Magenta}{upper}{up}
    \conservedresidues{White}{RoyalBlue}{upper}{up}
    \allmatchresidues{Goldenrod}{RoyalPurple}{upper}{up}
  \else \xdef\second@{greens}
  \ifx\first@\second@
    \similarresidues{Black}{GreenYellow}{upper}{up}
    \conservedresidues{White}{PineGreen}{upper}{up}
    \allmatchresidues{YellowOrange}{OliveGreen}{upper}{up}
  \else \xdef\second@{reds}
  \ifx\first@\second@
    \similarresidues{Black}{YellowOrange}{upper}{up}
    \conservedresidues{White}{BrickRed}{upper}{up}
    \allmatchresidues{YellowGreen}{Mahagony}{upper}{up}
  \else \xdef\second@{black}
  \ifx\first@\second@
    \similarresidues{Black}{White}{upper}{sl}
    \conservedresidues{White}{Black}{upper}{up}
    \allmatchresidues{White}{Black}{upper}{sl}
  \else \xdef\second@{grays}
  \ifx\first@\second@
  \else \message{<Undefined color set - using `grays'>} \xdef\first@{grays}\fi
  \ifx\first@\second@
    \similarresidues{Black}{LightGray}{upper}{up}
    \conservedresidues{White}{DarkGray}{upper}{up}
    \allmatchresidues{White}{Black}{upper}{up}
  \fi\fi\fi\fi\fi}
\def\nomatchresidues#1#2#3#4  {\xdef\first@{#1&}\xdef\second@{#2&}\xdef\third@{#3&}
                             \xdef\last@{\ampers@nd}
                             \ifx\first@\last@\else\def\TextNomatch{#1}
                               \expandafter\def\csname fg@textcolor0\endcsname{#1}
                             \fi
                             \ifx\second@\last@\else\gdef\Nomatch{#2}
                               \expandafter\def\csname fg@color0\endcsname{#2}
                             \fi
                             \ifx\third@\last@\else\def\resn@m@tch{#3}
                             \fi
                             \xdef\first@{#4&}
                             \ifx\first@\last@\else
                               \def\no@style{\csname text#4\endcsname}
                               \expandafter\def\csname func@style0\endcsname%
                                  {\csname text#4\endcsname}\fi}
\def\similarresidues#1#2#3#4  {\xdef\first@{#1&}\xdef\second@{#2&}\xdef\third@{#3&}
                             \xdef\last@{\ampers@nd}
                             \ifx\first@\last@\else\def\TextSimilar{#1}\fi
                             \ifx\second@\last@\else\gdef\Similar{#2}\fi
                             \ifx\third@\last@\else\def\ressimm@tch{#3}\fi
                             \xdef\first@{#4&}
                             \ifx\first@\last@\else
                               \def\sim@style{\csname text#4\endcsname}\fi}
\def\conservedresidues#1#2#3#4{\xdef\first@{#1&}\xdef\second@{#2&}\xdef\third@{#3&}
                             \xdef\last@{\ampers@nd}
                             \ifx\first@\last@\else\def\TextIdentical{#1}\fi
                             \ifx\second@\last@\else\gdef\Identical{#2}\fi
                             \ifx\third@\last@\else\def\resm@tch{#3}\fi
                             \xdef\first@{#4&}
                             \ifx\first@\last@\else
                               \def\id@style{\csname text#4\endcsname}\fi}
\def\allmatchresidues#1#2#3#4 {\xdef\first@{#1&}\xdef\second@{#2&}\xdef\third@{#3&}
                             \xdef\last@{\ampers@nd}
                             \ifx\first@\last@\else\def\TextAllmatch{#1}\fi
                             \ifx\second@\last@\else\gdef\Allmatch{#2}\fi
                             \ifx\third@\last@\else\def\res@llm@tch{#3}\fi
                             \xdef\first@{#4&}
                             \ifx\first@\last@\else
                               \def\all@style{\csname text#4\endcsname}\fi}
\def\gapcolors#1#2           {\xdef\first@{#1&}\xdef\second@{#2&}
                             \xdef\last@{\ampers@nd}
                             \ifx\first@\last@\else\def\gap@fg{#1}
                                \expandafter\def\csname fg@textcolor*\endcsname{#1}\fi
                             \ifx\second@\last@\else\def\gap@bg{#2}
                                \expandafter\def\csname fg@color*\endcsname{#2}\fi}
\def\shadebox#1{%
   \xdef\first@{White}%
   \xdef\third@{#1}%
   \xdef\second@{nomatch}%
   \ifx\second@\third@
      \ifx\Nomatch\first@\white@box\else\textcolor{\Nomatch}{\box@rule}\fi%
   \else
   \xdef\second@{similar}%
   \ifx\second@\third@
      \ifx\Similar\first@\white@box\else\textcolor{\Similar}{\box@rule}\fi%
   \else
   \xdef\second@{conserved}%
   \ifx\second@\third@
      \ifx\Identical\first@\white@box\else\textcolor{\Identical}{\box@rule}\fi%
   \else
   \xdef\second@{allmatch}%
   \ifx\second@\third@
      \ifx\Allmatch\first@\white@box\else\textcolor{\Allmatch}{\box@rule}\fi%
   \else
   \ifx\third@\first@\white@box\else\textcolor{\third@}{\box@rule}\fi
   \fi\fi\fi\fi}
\def\namescolor#1{\xdef\names@fg{#1}}
\def\namecolor#1#2{%
   \xdef\first@{consensus} \xdef\second@{#1}
   \ifx\first@\second@
      \expandafter\xdef\csname name@col0\endcsname{#2}
   \else
      \xdef\first@{#1,&,@} \xdef\third@{#2} \namecolor@
   \fi
}
\def\numberingcolor#1{\xdef\numbering@fg{#1}}
\def\numbercolor#1#2{%
   \xdef\first@{consensus} \xdef\second@{#1}
   \ifx\first@\second@
      \expandafter\xdef\csname number@col0\endcsname{#2}
   \else
      \xdef\first@{#1,&,@} \xdef\third@{#2} \numbercolor@
   \fi
}
\def\legendcolor#1{\xdef\legend@fg{#1}}
\def\rulercolor#1{\xdef\ruler@fg{#1}}
\def\molweight#1#2{%
   \xdef\temp@{Da}%
   \xdef\second@{#2}%
   \ifx\second@\temp@\xdef\third@{Da}\else\xdef\third@{kDa}\fi%
   \xdef\first@{#1 @} \expandafter\check@letter\first@
   \xdef\first@{#1}   \ifletter \get@name@number \fi
   \xdef\first@{\csname @rd\first@\endcsname}%
   \loopcount=\csname mol@weight\first@\endcsname%
   \divide\loopcount by 10\relax%
   \innerloopcount=\loopcount%
   \hbox{%
   \ifnum\loopcount>1000%
      \divide\loopcount by 1000\relax%
      \pos@count=\loopcount%
      \multiply\loopcount by 1000\relax%
      \advance\innerloopcount by -\loopcount%
      \loopcount=\innerloopcount%
      \ifnum\loopcount>949\advance\pos@count by 1\relax\fi%
      \the\pos@count%
      \ifx\temp@\second@\ifgerm@n .\else {,}\fi\fi%
   \else%
      \ifx\second@\temp@ \else 0\fi%
   \fi%
   \ifx\second@\temp@%
      \the\loopcount%
      \loopcount=\csname mol@weight\first@\endcsname%
      \innerloopcount=\loopcount%
      \divide\loopcount by 10\relax%
      \multiply\loopcount by 10\relax%
      \advance\innerloopcount by -\loopcount\relax%
   \else%
      \divide\innerloopcount by 10\relax%
      \advance\innerloopcount by 5\relax%
      \divide\innerloopcount by 10\relax%
   \fi%
   \ifnum\innerloopcount>9\relax\innerloopcount=0\relax\fi%
   \ifgerm@n {,}\else .\fi%
   \the\innerloopcount~\third@}}
\newcommand\charge[2][o]{%
 \xdef\temp@{pep}%
 \ifx\prefix@\temp@%
   \xdef\first@{#2 @} \expandafter\check@letter\first@
   \xdef\first@{#2}   \ifletter \get@name@number \fi
   \xdef\second@{\csname @rd\first@\endcsname}%
   \loopcount=\csname ch@rge\second@\endcsname%
   \xdef\first@{#1}\make@lower%
   \if\first@ i\fi%
   \if\first@ o\advance\loopcount by \chargeNterm%
               \advance\loopcount by \chargeCterm\fi%
   \if\first@ n\advance\loopcount by \chargeNterm\fi%
   \if\first@ c\advance\loopcount by \chargeCterm\fi%
   \hbox{\ensuremath{%
   \ifnum\loopcount>0 +%
   \else\ifnum\loopcount=0 \pm%
   \else -\multiply\loopcount by -1\relax%
   \fi\fi%
   \innerloopcount=\loopcount%
   \divide\loopcount by 1000\relax%
   \the\loopcount%
   \multiply\loopcount by 1000\relax%
   \advance\innerloopcount by -\loopcount\relax%
   \divide\innerloopcount by 10\relax%
   \ifnum\innerloopcount=0%
   \else%
      \ifgerm@n {,}\else .\fi%
      \ifnum\innerloopcount<10 0\fi%
      \the\innerloopcount%
   \fi}}%
 \fi}
\def\TeXshade{%
   \setbox1=\hbox{\texttt{H}}%
   \def\logo@rule{\vrule depth0.25\ht1 height1.25\ht1 width\wd1}%
   \TeX%
   \logo@rule\kern-\wd1\textcolor{White}{\texttt{s}}%
   \logo@rule\kern-\wd1\textcolor{White}{\texttt{h}}%
   \texttt{a}%
   \logo@rule\kern-\wd1\textcolor{White}{\texttt{d}}%
   \texttt{e}}

\def\firstcolumnDSSP{\xdef\fc@DSSP{y}}
\def\secondcolumnDSSP{\xdef\fc@DSSP{n}}
   
\newcommand{\includeDSSP}[3][existing]{%
  \temp@count=\dssp@num
  \advance\temp@count by 1
  \xdef\dssp@num{\the\temp@count}
  \xdef\first@{#1} \xdef\temp@{existing}
  \ifx\first@\temp@ \else\xdef\first@{make new}\fi
  \expandafter\xdef\csname optiondssp\the\temp@count\endcsname{\first@}
  \xdef\first@{#2 @} \expandafter\check@letter\first@
  \xdef\first@{#2}   \ifletter \get@name@number \fi
  \expandafter\xdef\csname doseqdssp\the\temp@count\endcsname{\first@}
  \expandafter\xdef\csname filenamedssp\the\temp@count\endcsname{#3}
  \expandafter\ifnum\csname doseqdssp\the\temp@count\endcsname>\seq@count
     \message{<Ignoring `#2' in \noexpand\includeDSSP>}
     \advance\temp@count by -1
     \xdef\dssp@num{\the\temp@count}
  \fi
}

\newcommand{\includeHMMTOP}[3][existing]{%
  \temp@count=\HMMTOP@num
  \advance\temp@count by 1
  \xdef\HMMTOP@num{\the\temp@count}
  \xdef\first@{#1} \xdef\temp@{existing}
  \ifx\first@\temp@ \else\xdef\first@{make new}\fi
  \expandafter\xdef\csname optionHMMTOP\the\temp@count\endcsname{\first@}
  \xdef\first@{#2[,]&}\expandafter\opt@color\first@
  \ifx\f@color\comm@ 
     \expandafter\xdef\csname fileseqHMMTOP\the\temp@count\endcsname{0} 
  \else
     \expandafter\xdef\csname fileseqHMMTOP\the\temp@count\endcsname{\f@color} 
  \fi
  \xdef\first@{\fourth@ @} \expandafter\check@letter\first@
  \xdef\first@{\fourth@}   \ifletter \get@name@number \fi       
  \expandafter\xdef\csname doseqHMMTOP\the\temp@count\endcsname{\first@}
  \expandafter\xdef\csname filenameHMMTOP\the\temp@count\endcsname{#3}
  \expandafter\ifnum\csname doseqHMMTOP\the\temp@count\endcsname>\seq@count
     \message{<Ignoring `#2' in \noexpand\includeHMMTOP>}
     \advance\temp@count by -1
     \xdef\HMMTOP@num{\the\temp@count}
  \fi
}

\newcommand{\includeSTRIDE}[3][existing]{%
  \temp@count=\stride@num
  \advance\temp@count by 1
  \xdef\stride@num{\the\temp@count}
  \xdef\first@{#1} \xdef\temp@{existing}
  \ifx\first@\temp@ \else\xdef\first@{make new}\fi
  \expandafter\xdef\csname optionstride\the\temp@count\endcsname{\first@}
  \xdef\first@{#2 @} \expandafter\check@letter\first@
  \xdef\first@{#2}   \ifletter \get@name@number \fi
  \expandafter\xdef\csname doseqstride\the\temp@count\endcsname{\first@}
  \expandafter\xdef\csname filenamestride\the\temp@count\endcsname{#3}
  \expandafter\ifnum\csname doseqstride\the\temp@count\endcsname>\seq@count
     \message{<Ignoring `#2' in \noexpand\includeSTRIDE>}
     \advance\temp@count by -1
     \xdef\stride@num{\the\temp@count}
  \fi
}
\newcommand{\includePHDsec}[3][existing]{%
  \temp@count=\PHD@num
  \advance\temp@count by 1
  \xdef\PHD@num{\the\temp@count}
  \xdef\first@{#1} \xdef\temp@{existing}
  \ifx\first@\temp@ \else\xdef\first@{make new}\fi
  \expandafter\xdef\csname optionphd\the\temp@count\endcsname{\first@}
  \xdef\first@{#2 @} \expandafter\check@letter\first@
  \xdef\first@{#2}   \ifletter \get@name@number \fi
  \expandafter\xdef\csname doseqphd\the\temp@count\endcsname{\first@}
  \expandafter\xdef\csname modephd\the\temp@count\endcsname{structure}
[truncated: 336,399 more chars]
